# Supplementary material for: A long non-coding RNA signature to improve prognosis prediction of colorectal cancer
Source: Oncotarget. 2014 Apr 11;5(8):2230–42. doi: 10.18632/oncotarget.1895 (PMC4039159; doi:10.18632/oncotarget.1895)
Supplement: Supplementary file 2 [file oncotarget-05-2230-s002.xls]

## Sheet: supp table1
Supplementary Table S1: Clinical features of the 895 CRC patients involved in the study
Features	Low-risk group	High-risk group	P value
GSE39582 test series (N=436)	N=218	N=218
Age	66.89±13.52	66.07±13.69	0.5289
Gender
Female	95(43.58%)	108(49.54%)	0.212
Male	123(56.42%)	110(50.48%)
AJCC TNM stage
I	20(9.17%)	3(1.38%)	0.0005
II	102(46.79%)	94(43.12)
III	76(34.86%)	87(39.91%)
IV	20(9.17%)	34(15.60%)
GSE39582 validation series (N=117)	N=73	N=41
Age(mean±SD)	69.5±11.72	65.29±12.61	0.0701
Gender
Female	30(41.10%)	16(36.36%)	0.6117
Male	48(58.90%)	28(63.64%)
AJCC TNM stage
I	9(12.33%)	0(0%)	0.0015
II	42(57.53%)	22(50.00%)
III	21(28.77%)	17(38.64%)
IV	1(1.37%)	5(11.36%)
GSE14333 data set (N=197)	N=131	N=66
Age(mean±SD)	66.84±12.90	65.06±12.27	0.1595
Gender
Female	62(47.33%)	31(46.97%)	0.9621
Male	69(52.67%)	35(53.03%)
Duke stage
A	28(21.37%)	5(7.58%)	0.0362
B	55(41.98%)	31(46.97%)
C	48(36.64%)	30(45.45%)
GSE17536 data set (N=145)	N=80	N=65
Age(mean±SD)	67.11±13.55	63.69±13.05	0.1265
Gender
Female	39(48.75%)	30(46.15%)	0.7556
Male	41(51.25%)	35(53.85%)
AJCC TNM stage
I	17(21.25%)	7(10.77%)	0.2558
II	29(36.25%)	26(40.00%)
III	28(35.00%)	28(43.08%)
IV	6(7.50%)	4(6.15%)

## Sheet: gsea_report_for_score_pos_13921
Table S2 LncRNA signature related signaling pathways with positive enrichment score ranked by enrichment score.
NAME	GS<br> follow link to MSigDB	GS DETAILS	SIZE	ES	NES	NOM p-val	FDR q-val	FWER p-val	RANK AT MAX	LEADING EDGE
REACTOME_COLLAGEN_FORMATION	REACTOME_COLLAGEN_FORMATION	Details ...	56	0.766124	2.99836	0	0	0	2092	tags=55%, list=11%, signal=62%
REACTOME_EXTRACELLULAR_MATRIX_ORGANIZATION	REACTOME_EXTRACELLULAR_MATRIX_ORGANIZATION	Details ...	84	0.695334	2.93528	0	0	0	3242	tags=57%, list=16%, signal=68%
PID_INTEGRIN1_PATHWAY	PID_INTEGRIN1_PATHWAY	Details ...	66	0.734085	2.93345	0	0	0	3299	tags=70%, list=17%, signal=83%
KEGG_ECM_RECEPTOR_INTERACTION	KEGG_ECM_RECEPTOR_INTERACTION	Details ...	83	0.692248	2.92089	0	0	0	3299	tags=63%, list=17%, signal=75%
KEGG_CELL_ADHESION_MOLECULES_CAMS	KEGG_CELL_ADHESION_MOLECULES_CAMS	Details ...	128	0.626841	2.83725	0	0	0	3846	tags=62%, list=19%, signal=76%
KEGG_FOCAL_ADHESION	KEGG_FOCAL_ADHESION	Details ...	198	0.58431	2.78387	0	0	0	3299	tags=46%, list=17%, signal=55%
REACTOME_INTEGRIN_CELL_SURFACE_INTERACTIONS	REACTOME_INTEGRIN_CELL_SURFACE_INTERACTIONS	Details ...	79	0.65308	2.70749	0	0	0	3288	tags=53%, list=17%, signal=63%
PID_SYNDECAN_1_PATHWAY	PID_SYNDECAN_1_PATHWAY	Details ...	46	0.707712	2.65098	0	0	0	3186	tags=57%, list=16%, signal=67%
PID_AVB3_INTEGRIN_PATHWAY	PID_AVB3_INTEGRIN_PATHWAY	Details ...	75	0.632136	2.60852	0	0	0	3243	tags=51%, list=16%, signal=60%
PID_INTEGRIN3_PATHWAY	PID_INTEGRIN3_PATHWAY	Details ...	43	0.709632	2.60818	0	0	0	2891	tags=63%, list=15%, signal=73%
REACTOME_IMMUNOREGULATORY_INTERACTIONS_BETWEEN_A_LYMPHOID_AND_A_NON_LYMPHOID_CELL	REACTOME_IMMUNOREGULATORY_INTERACTIONS_BETWEEN_A_LYMPHOID_AND_A_NON_LYMPHOID_CELL	Details ...	57	0.666521	2.58755	0	0	0	3412	tags=63%, list=17%, signal=76%
REACTOME_RESPONSE_TO_ELEVATED_PLATELET_CYTOSOLIC_CA2_	REACTOME_RESPONSE_TO_ELEVATED_PLATELET_CYTOSOLIC_CA2_	Details ...	77	0.612531	2.58542	0	0	0	1972	tags=42%, list=10%, signal=46%
REACTOME_CHONDROITIN_SULFATE_DERMATAN_SULFATE_METABOLISM	REACTOME_CHONDROITIN_SULFATE_DERMATAN_SULFATE_METABOLISM	Details ...	47	0.680877	2.575	0	0	0	2236	tags=51%, list=11%, signal=57%
REACTOME_SEMAPHORIN_INTERACTIONS	REACTOME_SEMAPHORIN_INTERACTIONS	Details ...	64	0.623278	2.53108	0	0	0	2497	tags=47%, list=13%, signal=53%
KEGG_COMPLEMENT_AND_COAGULATION_CASCADES	KEGG_COMPLEMENT_AND_COAGULATION_CASCADES	Details ...	67	0.632556	2.52983	0	0	0	4636	tags=61%, list=23%, signal=80%
REACTOME_NCAM1_INTERACTIONS	REACTOME_NCAM1_INTERACTIONS	Details ...	39	0.675629	2.45084	0	0	0	4527	tags=59%, list=23%, signal=76%
REACTOME_GPCR_LIGAND_BINDING	REACTOME_GPCR_LIGAND_BINDING	Details ...	369	0.468711	2.42553	0	0	0	4244	tags=39%, list=21%, signal=48%
KEGG_CYTOKINE_CYTOKINE_RECEPTOR_INTERACTION	KEGG_CYTOKINE_CYTOKINE_RECEPTOR_INTERACTION	Details ...	249	0.484835	2.41506	0	0	0	4738	tags=46%, list=24%, signal=60%
KEGG_HEMATOPOIETIC_CELL_LINEAGE	KEGG_HEMATOPOIETIC_CELL_LINEAGE	Details ...	83	0.572313	2.40995	0	0	0	5464	tags=66%, list=28%, signal=91%
KEGG_DILATED_CARDIOMYOPATHY	KEGG_DILATED_CARDIOMYOPATHY	Details ...	90	0.564859	2.40224	0	0	0	4275	tags=53%, list=22%, signal=68%
REACTOME_MUSCLE_CONTRACTION	REACTOME_MUSCLE_CONTRACTION	Details ...	44	0.643058	2.40013	0	0	0	3615	tags=57%, list=18%, signal=69%
REACTOME_GLYCOSAMINOGLYCAN_METABOLISM	REACTOME_GLYCOSAMINOGLYCAN_METABOLISM	Details ...	108	0.541787	2.39233	0	0	0	3550	tags=45%, list=18%, signal=55%
REACTOME_PLATELET_ACTIVATION_SIGNALING_AND_AGGREGATION	REACTOME_PLATELET_ACTIVATION_SIGNALING_AND_AGGREGATION	Details ...	192	0.494642	2.38588	0	0	0	2754	tags=34%, list=14%, signal=40%
PID_INTEGRIN2_PATHWAY	PID_INTEGRIN2_PATHWAY	Details ...	28	0.712346	2.38482	0	0	0	3798	tags=68%, list=19%, signal=84%
REACTOME_CHONDROITIN_SULFATE_BIOSYNTHESIS	REACTOME_CHONDROITIN_SULFATE_BIOSYNTHESIS	Details ...	19	0.779937	2.37957	0	0	0	2021	tags=63%, list=10%, signal=70%
KEGG_HYPERTROPHIC_CARDIOMYOPATHY_HCM	KEGG_HYPERTROPHIC_CARDIOMYOPATHY_HCM	Details ...	83	0.560408	2.37293	0	0	0	4275	tags=52%, list=22%, signal=66%
REACTOME_CLASS_A1_RHODOPSIN_LIKE_RECEPTORS	REACTOME_CLASS_A1_RHODOPSIN_LIKE_RECEPTORS	Details ...	271	0.476513	2.37291	0	0	0	4157	tags=38%, list=21%, signal=48%
REACTOME_AXON_GUIDANCE	REACTOME_AXON_GUIDANCE	Details ...	239	0.482725	2.35974	0	0	0	2891	tags=33%, list=15%, signal=39%
PID_UPA_UPAR_PATHWAY	PID_UPA_UPAR_PATHWAY	Details ...	42	0.628374	2.3586	0	0	0	4565	tags=71%, list=23%, signal=93%
KEGG_LEUKOCYTE_TRANSENDOTHELIAL_MIGRATION	KEGG_LEUKOCYTE_TRANSENDOTHELIAL_MIGRATION	Details ...	113	0.526895	2.34339	0	0	0	3361	tags=43%, list=17%, signal=52%
KEGG_ASTHMA	KEGG_ASTHMA	Details ...	26	0.706155	2.29064	0	0	0	5242	tags=88%, list=26%, signal=120%
KEGG_VIRAL_MYOCARDITIS	KEGG_VIRAL_MYOCARDITIS	Details ...	64	0.572012	2.27262	0	3.84156e-05	0.001	3594	tags=56%, list=18%, signal=68%
REACTOME_G_ALPHA_I_SIGNALLING_EVENTS	REACTOME_G_ALPHA_I_SIGNALLING_EVENTS	Details ...	180	0.477628	2.26905	0	7.26969e-05	0.002	4157	tags=40%, list=21%, signal=50%
KEGG_GLYCOSAMINOGLYCAN_BIOSYNTHESIS_CHONDROITIN_SULFATE	KEGG_GLYCOSAMINOGLYCAN_BIOSYNTHESIS_CHONDROITIN_SULFATE	Details ...	22	0.709229	2.25715	0	0.000104823	0.003	4268	tags=73%, list=22%, signal=93%
KEGG_ARRHYTHMOGENIC_RIGHT_VENTRICULAR_CARDIOMYOPATHY_ARVC	KEGG_ARRHYTHMOGENIC_RIGHT_VENTRICULAR_CARDIOMYOPATHY_ARVC	Details ...	74	0.545352	2.25711	0	0.000101828	0.003	3273	tags=45%, list=17%, signal=53%
KEGG_GRAFT_VERSUS_HOST_DISEASE	KEGG_GRAFT_VERSUS_HOST_DISEASE	Details ...	33	0.651743	2.25645	0	9.89996e-05	0.003	4914	tags=73%, list=25%, signal=97%
REACTOME_NITRIC_OXIDE_STIMULATES_GUANYLATE_CYCLASE	REACTOME_NITRIC_OXIDE_STIMULATES_GUANYLATE_CYCLASE	Details ...	25	0.684107	2.24534	0	9.6324e-05	0.003	2855	tags=56%, list=14%, signal=65%
PID_INTEGRIN_A4B1_PATHWAY	PID_INTEGRIN_A4B1_PATHWAY	Details ...	32	0.649063	2.24342	0	9.37891e-05	0.003	3240	tags=53%, list=16%, signal=63%
KEGG_ALLOGRAFT_REJECTION	KEGG_ALLOGRAFT_REJECTION	Details ...	33	0.640547	2.23548	0	9.13843e-05	0.003	5242	tags=76%, list=26%, signal=103%
PID_INTEGRIN5_PATHWAY	PID_INTEGRIN5_PATHWAY	Details ...	17	0.757029	2.23044	0	8.90997e-05	0.003	3243	tags=71%, list=16%, signal=84%
KEGG_NEUROACTIVE_LIGAND_RECEPTOR_INTERACTION	KEGG_NEUROACTIVE_LIGAND_RECEPTOR_INTERACTION	Details ...	266	0.445007	2.22621	0	8.69265e-05	0.003	7174	tags=57%, list=36%, signal=88%
REACTOME_SMOOTH_MUSCLE_CONTRACTION	REACTOME_SMOOTH_MUSCLE_CONTRACTION	Details ...	21	0.715206	2.22265	0	8.48568e-05	0.003	3615	tags=81%, list=18%, signal=99%
BIOCARTA_LAIR_PATHWAY	BIOCARTA_LAIR_PATHWAY	Details ...	17	0.747393	2.20911	0	0.000163151	0.006	2131	tags=59%, list=11%, signal=66%
PID_INTEGRIN_CS_PATHWAY	PID_INTEGRIN_CS_PATHWAY	Details ...	26	0.663078	2.19891	0	0.000213541	0.008	3145	tags=58%, list=16%, signal=68%
KEGG_BASAL_CELL_CARCINOMA	KEGG_BASAL_CELL_CARCINOMA	Details ...	54	0.567358	2.18414	0	0.000261854	0.01	2958	tags=41%, list=15%, signal=48%
KEGG_REGULATION_OF_ACTIN_CYTOSKELETON	KEGG_REGULATION_OF_ACTIN_CYTOSKELETON	Details ...	211	0.447667	2.1708	0	0.000333112	0.013	3321	tags=35%, list=17%, signal=42%
REACTOME_PEPTIDE_LIGAND_BINDING_RECEPTORS	REACTOME_PEPTIDE_LIGAND_BINDING_RECEPTORS	Details ...	166	0.462057	2.17025	0	0.000326025	0.013	4873	tags=43%, list=25%, signal=56%
KEGG_LEISHMANIA_INFECTION	KEGG_LEISHMANIA_INFECTION	Details ...	66	0.542987	2.17015	0	0.000319233	0.013	4929	tags=56%, list=25%, signal=74%
PID_AMB2_NEUTROPHILS_PATHWAY	PID_AMB2_NEUTROPHILS_PATHWAY	Details ...	40	0.592218	2.16926	0	0.000336589	0.014	1963	tags=45%, list=10%, signal=50%
PID_INTEGRIN_A9B1_PATHWAY	PID_INTEGRIN_A9B1_PATHWAY	Details ...	24	0.676134	2.16888	0	0.000329857	0.014	1836	tags=50%, list=9%, signal=55%
REACTOME_CGMP_EFFECTS	REACTOME_CGMP_EFFECTS	Details ...	19	0.709474	2.16524	0	0.000346005	0.015	2855	tags=53%, list=14%, signal=61%
REACTOME_POTASSIUM_CHANNELS	REACTOME_POTASSIUM_CHANNELS	Details ...	95	0.505896	2.16285	0	0.000362028	0.016	6273	tags=58%, list=32%, signal=84%
BIOCARTA_COMP_PATHWAY	BIOCARTA_COMP_PATHWAY	Details ...	17	0.722039	2.15223	0	0.000377816	0.017	2131	tags=53%, list=11%, signal=59%
BIOCARTA_NKT_PATHWAY	BIOCARTA_NKT_PATHWAY	Details ...	28	0.637492	2.14992	0	0.000370819	0.017	3786	tags=54%, list=19%, signal=66%
KEGG_AUTOIMMUNE_THYROID_DISEASE	KEGG_AUTOIMMUNE_THYROID_DISEASE	Details ...	47	0.57559	2.14541	0	0.000385258	0.018	6559	tags=72%, list=33%, signal=108%
KEGG_VASCULAR_SMOOTH_MUSCLE_CONTRACTION	KEGG_VASCULAR_SMOOTH_MUSCLE_CONTRACTION	Details ...	108	0.478369	2.13266	0	0.000443239	0.021	2944	tags=37%, list=15%, signal=43%
BIOCARTA_TOB1_PATHWAY	BIOCARTA_TOB1_PATHWAY	Details ...	19	0.697384	2.13085	0	0.000496967	0.024	3366	tags=58%, list=17%, signal=70%
KEGG_TYPE_I_DIABETES_MELLITUS	KEGG_TYPE_I_DIABETES_MELLITUS	Details ...	39	0.580791	2.12933	0	0.000488398	0.024	4885	tags=62%, list=25%, signal=81%
REACTOME_OTHER_SEMAPHORIN_INTERACTIONS	REACTOME_OTHER_SEMAPHORIN_INTERACTIONS	Details ...	15	0.758032	2.12904	0	0.000501832	0.025	2479	tags=67%, list=13%, signal=76%
REACTOME_CELL_SURFACE_INTERACTIONS_AT_THE_VASCULAR_WALL	REACTOME_CELL_SURFACE_INTERACTIONS_AT_THE_VASCULAR_WALL	Details ...	84	0.504937	2.12009	0	0.000533722	0.027	2330	tags=38%, list=12%, signal=43%
REACTOME_REGULATION_OF_INSULIN_LIKE_GROWTH_FACTOR_IGF_ACTIVITY_BY_INSULIN_LIKE_GROWTH_FACTOR_BINDING_PROTEINS_IGFBPS	REACTOME_REGULATION_OF_INSULIN_LIKE_GROWTH_FACTOR_IGF_ACTIVITY_BY_INSULIN_LIKE_GROWTH_FACTOR_BINDING_PROTEINS_IGFBPS	Details ...	15	0.738328	2.11153	0	0.000581956	0.029	2747	tags=53%, list=14%, signal=62%
REACTOME_G_BETA_GAMMA_SIGNALLING_THROUGH_PI3KGAMMA	REACTOME_G_BETA_GAMMA_SIGNALLING_THROUGH_PI3KGAMMA	Details ...	24	0.646589	2.10603	0	0.000610011	0.031	2237	tags=42%, list=11%, signal=47%
REACTOME_G_PROTEIN_BETA_GAMMA_SIGNALLING	REACTOME_G_PROTEIN_BETA_GAMMA_SIGNALLING	Details ...	27	0.632615	2.10058	0	0.000655285	0.034	2237	tags=41%, list=11%, signal=46%
PID_PTP1BPATHWAY	PID_PTP1BPATHWAY	Details ...	52	0.536042	2.09838	0	0.000662925	0.035	3164	tags=42%, list=16%, signal=50%
KEGG_INTESTINAL_IMMUNE_NETWORK_FOR_IGA_PRODUCTION	KEGG_INTESTINAL_IMMUNE_NETWORK_FOR_IGA_PRODUCTION	Details ...	44	0.567161	2.09388	0	0.000687801	0.037	4914	tags=57%, list=25%, signal=75%
REACTOME_A_TETRASACCHARIDE_LINKER_SEQUENCE_IS_REQUIRED_FOR_GAG_SYNTHESIS	REACTOME_A_TETRASACCHARIDE_LINKER_SEQUENCE_IS_REQUIRED_FOR_GAG_SYNTHESIS	Details ...	25	0.647199	2.08583	0	0.000767092	0.042	1962	tags=40%, list=10%, signal=44%
REACTOME_COMPLEMENT_CASCADE	REACTOME_COMPLEMENT_CASCADE	Details ...	28	0.619699	2.07974	0	0.000773609	0.043	3704	tags=54%, list=19%, signal=66%
REACTOME_GENERATION_OF_SECOND_MESSENGER_MOLECULES	REACTOME_GENERATION_OF_SECOND_MESSENGER_MOLECULES	Details ...	23	0.638361	2.07687	0	0.000780009	0.044	4592	tags=74%, list=23%, signal=96%
PID_GLYPICAN_1PATHWAY	PID_GLYPICAN_1PATHWAY	Details ...	26	0.642381	2.07487	0	0.000785588	0.045	2167	tags=50%, list=11%, signal=56%
PID_ALK1PATHWAY	PID_ALK1PATHWAY	Details ...	26	0.630931	2.07465	0	0.000774365	0.045	2164	tags=38%, list=11%, signal=43%
PID_SYNDECAN_4_PATHWAY	PID_SYNDECAN_4_PATHWAY	Details ...	32	0.603036	2.06932	0	0.000845241	0.05	2689	tags=50%, list=14%, signal=58%
PID_FCER1PATHWAY	PID_FCER1PATHWAY	Details ...	61	0.51699	2.06798	0	0.000849363	0.051	2568	tags=34%, list=13%, signal=39%
KEGG_TGF_BETA_SIGNALING_PATHWAY	KEGG_TGF_BETA_SIGNALING_PATHWAY	Details ...	83	0.485627	2.04026	0	0.00115521	0.071	2164	tags=33%, list=11%, signal=36%
KEGG_SYSTEMIC_LUPUS_ERYTHEMATOSUS	KEGG_SYSTEMIC_LUPUS_ERYTHEMATOSUS	Details ...	82	0.483476	2.03531	0	0.00117134	0.073	3035	tags=35%, list=15%, signal=42%
REACTOME_DEVELOPMENTAL_BIOLOGY	REACTOME_DEVELOPMENTAL_BIOLOGY	Details ...	378	0.394049	2.03247	0	0.00118751	0.075	2891	tags=28%, list=15%, signal=32%
REACTOME_GPVI_MEDIATED_ACTIVATION_CASCADE	REACTOME_GPVI_MEDIATED_ACTIVATION_CASCADE	Details ...	31	0.588438	2.03196	0	0.00117189	0.075	2497	tags=48%, list=13%, signal=55%
KEGG_AXON_GUIDANCE	KEGG_AXON_GUIDANCE	Details ...	127	0.447229	2.02427	0	0.00123525	0.08	2652	tags=31%, list=13%, signal=35%
BIOCARTA_INTEGRIN_PATHWAY	BIOCARTA_INTEGRIN_PATHWAY	Details ...	38	0.558439	2.02047	0	0.00124929	0.082	3288	tags=42%, list=17%, signal=50%
REACTOME_NCAM_SIGNALING_FOR_NEURITE_OUT_GROWTH	REACTOME_NCAM_SIGNALING_FOR_NEURITE_OUT_GROWTH	Details ...	64	0.50447	2.01805	0	0.0012942	0.086	2784	tags=33%, list=14%, signal=38%
REACTOME_G_ALPHA_S_SIGNALLING_EVENTS	REACTOME_G_ALPHA_S_SIGNALLING_EVENTS	Details ...	115	0.452342	2.01685	0	0.00129279	0.087	5742	tags=51%, list=29%, signal=72%
KEGG_CHEMOKINE_SIGNALING_PATHWAY	KEGG_CHEMOKINE_SIGNALING_PATHWAY	Details ...	179	0.426949	2.00714	0	0.00157091	0.106	3288	tags=35%, list=17%, signal=41%
REACTOME_CLASS_B_2_SECRETIN_FAMILY_RECEPTORS	REACTOME_CLASS_B_2_SECRETIN_FAMILY_RECEPTORS	Details ...	85	0.474461	2.00574	0	0.00156759	0.106	4228	tags=42%, list=21%, signal=54%
REACTOME_DEGRADATION_OF_THE_EXTRACELLULAR_MATRIX	REACTOME_DEGRADATION_OF_THE_EXTRACELLULAR_MATRIX	Details ...	28	0.607074	1.99963	0.00221239	0.00167642	0.115	4439	tags=64%, list=22%, signal=83%
PID_TCR_PATHWAY	PID_TCR_PATHWAY	Details ...	65	0.500507	1.99846	0	0.00169969	0.118	3366	tags=45%, list=17%, signal=54%
PID_IL8CXCR2_PATHWAY	PID_IL8CXCR2_PATHWAY	Details ...	34	0.570936	1.99517	0	0.00175019	0.123	2749	tags=41%, list=14%, signal=48%
REACTOME_KERATAN_SULFATE_BIOSYNTHESIS	REACTOME_KERATAN_SULFATE_BIOSYNTHESIS	Details ...	26	0.605955	1.99304	0.00414938	0.00182368	0.129	3225	tags=54%, list=16%, signal=64%
PID_S1P_S1P3_PATHWAY	PID_S1P_S1P3_PATHWAY	Details ...	29	0.596666	1.99147	0	0.00185508	0.133	2749	tags=45%, list=14%, signal=52%
PID_IL8CXCR1_PATHWAY	PID_IL8CXCR1_PATHWAY	Details ...	28	0.589776	1.98667	0	0.0019297	0.14	2749	tags=36%, list=14%, signal=41%
REACTOME_HEMOSTASIS	REACTOME_HEMOSTASIS	Details ...	431	0.379116	1.98294	0	0.00198929	0.146	2918	tags=29%, list=15%, signal=34%
KEGG_PRION_DISEASES	KEGG_PRION_DISEASES	Details ...	34	0.554084	1.97331	0	0.00226494	0.166	2784	tags=41%, list=14%, signal=48%
PID_CXCR4_PATHWAY	PID_CXCR4_PATHWAY	Details ...	100	0.452372	1.96856	0	0.00245987	0.182	3366	tags=41%, list=17%, signal=49%
REACTOME_HEPARAN_SULFATE_HEPARIN_HS_GAG_METABOLISM	REACTOME_HEPARAN_SULFATE_HEPARIN_HS_GAG_METABOLISM	Details ...	51	0.513515	1.96611	0	0.00249606	0.185	2058	tags=29%, list=10%, signal=33%
PID_IL4_2PATHWAY	PID_IL4_2PATHWAY	Details ...	63	0.492966	1.96277	0	0.00254508	0.191	3379	tags=41%, list=17%, signal=50%
BIOCARTA_ALK_PATHWAY	BIOCARTA_ALK_PATHWAY	Details ...	37	0.546689	1.95213	0	0.0027692	0.208	2166	tags=35%, list=11%, signal=39%
PID_S1P_S1P1_PATHWAY	PID_S1P_S1P1_PATHWAY	Details ...	21	0.625098	1.94697	0.00423729	0.00294932	0.222	2702	tags=48%, list=14%, signal=55%
REACTOME_VOLTAGE_GATED_POTASSIUM_CHANNELS	REACTOME_VOLTAGE_GATED_POTASSIUM_CHANNELS	Details ...	43	0.524379	1.9388	0	0.00316142	0.238	6273	tags=65%, list=32%, signal=95%
KEGG_HEDGEHOG_SIGNALING_PATHWAY	KEGG_HEDGEHOG_SIGNALING_PATHWAY	Details ...	54	0.506503	1.93455	0	0.00321362	0.243	2958	tags=37%, list=15%, signal=43%
REACTOME_G_ALPHA_Q_SIGNALLING_EVENTS	REACTOME_G_ALPHA_Q_SIGNALLING_EVENTS	Details ...	168	0.408822	1.92668	0	0.00354102	0.266	4777	tags=38%, list=24%, signal=49%
REACTOME_INTERACTION_BETWEEN_L1_AND_ANKYRINS	REACTOME_INTERACTION_BETWEEN_L1_AND_ANKYRINS	Details ...	21	0.612806	1.92613	0	0.00351734	0.267	4114	tags=52%, list=21%, signal=66%
KEGG_MELANOMA	KEGG_MELANOMA	Details ...	71	0.463689	1.90758	0	0.00465195	0.335	2879	tags=32%, list=15%, signal=38%
REACTOME_KERATAN_SULFATE_KERATIN_METABOLISM	REACTOME_KERATAN_SULFATE_KERATIN_METABOLISM	Details ...	30	0.56989	1.9045	0.002079	0.0047688	0.344	3225	tags=50%, list=16%, signal=60%
REACTOME_PLATELET_HOMEOSTASIS	REACTOME_PLATELET_HOMEOSTASIS	Details ...	75	0.463034	1.90252	0	0.00482362	0.35	3792	tags=40%, list=19%, signal=49%
KEGG_NATURAL_KILLER_CELL_MEDIATED_CYTOTOXICITY	KEGG_NATURAL_KILLER_CELL_MEDIATED_CYTOTOXICITY	Details ...	125	0.42531	1.9	0	0.00490107	0.358	5086	tags=43%, list=26%, signal=58%
KEGG_CALCIUM_SIGNALING_PATHWAY	KEGG_CALCIUM_SIGNALING_PATHWAY	Details ...	173	0.396858	1.89773	0	0.00494513	0.364	3315	tags=31%, list=17%, signal=37%
PID_FRA_PATHWAY	PID_FRA_PATHWAY	Details ...	36	0.537703	1.89468	0	0.00503177	0.371	3299	tags=44%, list=17%, signal=53%
PID_CD8TCRPATHWAY	PID_CD8TCRPATHWAY	Details ...	53	0.491008	1.89267	0	0.00510489	0.376	4876	tags=55%, list=25%, signal=72%
REACTOME_STRIATED_MUSCLE_CONTRACTION	REACTOME_STRIATED_MUSCLE_CONTRACTION	Details ...	27	0.566185	1.89229	0.00419287	0.00507917	0.378	4406	tags=52%, list=22%, signal=67%
PID_S1P_META_PATHWAY	PID_S1P_META_PATHWAY	Details ...	21	0.603966	1.89169	0	0.00505432	0.38	2749	tags=48%, list=14%, signal=55%
REACTOME_G_ALPHA_Z_SIGNALLING_EVENTS	REACTOME_G_ALPHA_Z_SIGNALLING_EVENTS	Details ...	43	0.510734	1.89094	0	0.00504948	0.383	2944	tags=37%, list=15%, signal=44%
PID_LYMPHANGIOGENESIS_PATHWAY	PID_LYMPHANGIOGENESIS_PATHWAY	Details ...	24	0.596884	1.8908	0	0.00501421	0.384	3145	tags=46%, list=16%, signal=54%
PID_IL12_STAT4PATHWAY	PID_IL12_STAT4PATHWAY	Details ...	32	0.547046	1.88714	0	0.0052518	0.397	3366	tags=47%, list=17%, signal=56%
PID_AP1_PATHWAY	PID_AP1_PATHWAY	Details ...	70	0.462608	1.88502	0	0.00534923	0.403	2945	tags=34%, list=15%, signal=40%
REACTOME_NEURONAL_SYSTEM	REACTOME_NEURONAL_SYSTEM	Details ...	268	0.378707	1.8751	0	0.00584561	0.435	6640	tags=53%, list=33%, signal=79%
REACTOME_PROSTACYCLIN_SIGNALLING_THROUGH_PROSTACYCLIN_RECEPTOR	REACTOME_PROSTACYCLIN_SIGNALLING_THROUGH_PROSTACYCLIN_RECEPTOR	Details ...	18	0.623772	1.87363	0.00612245	0.0058569	0.438	1769	tags=39%, list=9%, signal=43%
REACTOME_INTERFERON_GAMMA_SIGNALING	REACTOME_INTERFERON_GAMMA_SIGNALING	Details ...	55	0.484729	1.86836	0	0.00619166	0.46	4929	tags=51%, list=25%, signal=68%
REACTOME_SIGNALING_BY_PDGF	REACTOME_SIGNALING_BY_PDGF	Details ...	116	0.422286	1.86813	0	0.00617848	0.462	3242	tags=30%, list=16%, signal=36%
PID_TXA2PATHWAY	PID_TXA2PATHWAY	Details ...	57	0.481368	1.86578	0	0.00628701	0.469	3043	tags=40%, list=15%, signal=48%
BIOCARTA_ECM_PATHWAY	BIOCARTA_ECM_PATHWAY	Details ...	24	0.577038	1.85324	0	0.00720229	0.514	2479	tags=38%, list=13%, signal=43%
REACTOME_SIGNALING_BY_RHO_GTPASES	REACTOME_SIGNALING_BY_RHO_GTPASES	Details ...	108	0.423356	1.85154	0	0.00729036	0.521	2892	tags=34%, list=15%, signal=40%
PID_WNT_SIGNALING_PATHWAY	PID_WNT_SIGNALING_PATHWAY	Details ...	27	0.542887	1.84594	0.00397614	0.00771519	0.538	2709	tags=41%, list=14%, signal=47%
KEGG_PATHWAYS_IN_CANCER	KEGG_PATHWAYS_IN_CANCER	Details ...	322	0.360862	1.84035	0	0.00803852	0.552	3321	tags=30%, list=17%, signal=35%
REACTOME_HS_GAG_DEGRADATION	REACTOME_HS_GAG_DEGRADATION	Details ...	20	0.593027	1.83739	0	0.00817311	0.561	1977	tags=35%, list=10%, signal=39%
REACTOME_SEMA4D_IN_SEMAPHORIN_SIGNALING	REACTOME_SEMA4D_IN_SEMAPHORIN_SIGNALING	Details ...	29	0.540357	1.83668	0.00217391	0.00818277	0.565	2497	tags=38%, list=13%, signal=43%
REACTOME_PRE_NOTCH_PROCESSING_IN_GOLGI	REACTOME_PRE_NOTCH_PROCESSING_IN_GOLGI	Details ...	16	0.622292	1.83157	0.00210526	0.00859327	0.585	3242	tags=50%, list=16%, signal=60%
BIOCARTA_DC_PATHWAY	BIOCARTA_DC_PATHWAY	Details ...	22	0.579635	1.82939	0.0021322	0.0088613	0.598	5295	tags=64%, list=27%, signal=87%
ST_WNT_BETA_CATENIN_PATHWAY	ST_WNT_BETA_CATENIN_PATHWAY	Details ...	33	0.524828	1.82445	0.00821355	0.00920877	0.615	1945	tags=24%, list=10%, signal=27%
REACTOME_G_BETA_GAMMA_SIGNALLING_THROUGH_PLC_BETA	REACTOME_G_BETA_GAMMA_SIGNALLING_THROUGH_PLC_BETA	Details ...	19	0.620231	1.82352	0	0.00923808	0.618	1875	tags=37%, list=9%, signal=41%
BIOCARTA_MYOSIN_PATHWAY	BIOCARTA_MYOSIN_PATHWAY	Details ...	31	0.530697	1.81814	0	0.00964887	0.637	2711	tags=35%, list=14%, signal=41%
BIOCARTA_INFLAM_PATHWAY	BIOCARTA_INFLAM_PATHWAY	Details ...	28	0.537025	1.8174	0.0022779	0.00961082	0.638	2117	tags=29%, list=11%, signal=32%
REACTOME_INWARDLY_RECTIFYING_K_CHANNELS	REACTOME_INWARDLY_RECTIFYING_K_CHANNELS	Details ...	30	0.531092	1.81589	0.00423729	0.00966291	0.642	2966	tags=33%, list=15%, signal=39%
REACTOME_ADP_SIGNALLING_THROUGH_P2RY12	REACTOME_ADP_SIGNALLING_THROUGH_P2RY12	Details ...	20	0.586296	1.80985	0.00201207	0.0100562	0.658	2383	tags=40%, list=12%, signal=45%
BIOCARTA_TCR_PATHWAY	BIOCARTA_TCR_PATHWAY	Details ...	42	0.488831	1.80884	0	0.0101225	0.663	3366	tags=36%, list=17%, signal=43%
REACTOME_GAP_JUNCTION_ASSEMBLY	REACTOME_GAP_JUNCTION_ASSEMBLY	Details ...	16	0.626163	1.80791	0.00862069	0.0100898	0.664	4623	tags=63%, list=23%, signal=81%
REACTOME_G_PROTEIN_ACTIVATION	REACTOME_G_PROTEIN_ACTIVATION	Details ...	26	0.550327	1.80786	0.00205761	0.0100145	0.664	1769	tags=31%, list=9%, signal=34%
REACTOME_ACTIVATED_POINT_MUTANTS_OF_FGFR2	REACTOME_ACTIVATED_POINT_MUTANTS_OF_FGFR2	Details ...	16	0.643101	1.8039	0	0.0103382	0.678	6411	tags=81%, list=32%, signal=120%
REACTOME_INHIBITION_OF_INSULIN_SECRETION_BY_ADRENALINE_NORADRENALINE	REACTOME_INHIBITION_OF_INSULIN_SECRETION_BY_ADRENALINE_NORADRENALINE	Details ...	24	0.568341	1.8028	0	0.0103922	0.684	5655	tags=63%, list=29%, signal=87%
KEGG_LYSOSOME	KEGG_LYSOSOME	Details ...	116	0.402731	1.79307	0	0.0113766	0.718	4581	tags=44%, list=23%, signal=57%
ST_INTEGRIN_SIGNALING_PATHWAY	ST_INTEGRIN_SIGNALING_PATHWAY	Details ...	81	0.416247	1.78504	0	0.0122169	0.752	3302	tags=36%, list=17%, signal=43%
PID_ANGIOPOIETINRECEPTOR_PATHWAY	PID_ANGIOPOIETINRECEPTOR_PATHWAY	Details ...	50	0.467619	1.78452	0.0021692	0.0121878	0.754	2824	tags=32%, list=14%, signal=37%
BIOCARTA_UCALPAIN_PATHWAY	BIOCARTA_UCALPAIN_PATHWAY	Details ...	18	0.596771	1.78116	0.00652174	0.0124998	0.763	2840	tags=44%, list=14%, signal=52%
REACTOME_CHEMOKINE_RECEPTORS_BIND_CHEMOKINES	REACTOME_CHEMOKINE_RECEPTORS_BIND_CHEMOKINES	Details ...	48	0.463022	1.77811	0.00215983	0.0127529	0.774	4244	tags=50%, list=21%, signal=63%
REACTOME_THE_ROLE_OF_NEF_IN_HIV1_REPLICATION_AND_DISEASE_PATHOGENESIS	REACTOME_THE_ROLE_OF_NEF_IN_HIV1_REPLICATION_AND_DISEASE_PATHOGENESIS	Details ...	27	0.534758	1.77518	0	0.0130342	0.779	2650	tags=41%, list=13%, signal=47%
KEGG_FC_GAMMA_R_MEDIATED_PHAGOCYTOSIS	KEGG_FC_GAMMA_R_MEDIATED_PHAGOCYTOSIS	Details ...	92	0.41395	1.77186	0	0.0132792	0.786	2507	tags=33%, list=13%, signal=37%
KEGG_B_CELL_RECEPTOR_SIGNALING_PATHWAY	KEGG_B_CELL_RECEPTOR_SIGNALING_PATHWAY	Details ...	73	0.427496	1.76909	0	0.0135114	0.793	3153	tags=32%, list=16%, signal=37%
KEGG_GAP_JUNCTION	KEGG_GAP_JUNCTION	Details ...	86	0.411896	1.75482	0.00209205	0.0156706	0.842	2635	tags=30%, list=13%, signal=35%
BIOCARTA_CTLA4_PATHWAY	BIOCARTA_CTLA4_PATHWAY	Details ...	18	0.58845	1.74546	0.00819672	0.0170955	0.882	4934	tags=72%, list=25%, signal=96%
REACTOME_GABA_B_RECEPTOR_ACTIVATION	REACTOME_GABA_B_RECEPTOR_ACTIVATION	Details ...	37	0.486341	1.74468	0.00628931	0.0171242	0.884	2966	tags=38%, list=15%, signal=44%
PID_IL12_2PATHWAY	PID_IL12_2PATHWAY	Details ...	61	0.441001	1.73641	0.00226757	0.0182763	0.898	3786	tags=36%, list=19%, signal=44%
KEGG_MAPK_SIGNALING_PATHWAY	KEGG_MAPK_SIGNALING_PATHWAY	Details ...	257	0.352185	1.73415	0	0.0184785	0.902	3321	tags=27%, list=17%, signal=32%
REACTOME_GLUCAGON_TYPE_LIGAND_RECEPTORS	REACTOME_GLUCAGON_TYPE_LIGAND_RECEPTORS	Details ...	32	0.500316	1.7319	0.00441501	0.0187002	0.909	2254	tags=31%, list=11%, signal=35%
PID_ILK_PATHWAY	PID_ILK_PATHWAY	Details ...	45	0.463314	1.72379	0.00434783	0.0199038	0.922	2048	tags=31%, list=10%, signal=35%
PID_CONE_PATHWAY	PID_CONE_PATHWAY	Details ...	23	0.547005	1.72222	0.00420168	0.0200739	0.924	5843	tags=48%, list=29%, signal=68%
KEGG_ANTIGEN_PROCESSING_AND_PRESENTATION	KEGG_ANTIGEN_PROCESSING_AND_PRESENTATION	Details ...	73	0.418563	1.71963	0.00229885	0.0203983	0.928	5026	tags=47%, list=25%, signal=62%
REACTOME_FORMATION_OF_FIBRIN_CLOT_CLOTTING_CASCADE	REACTOME_FORMATION_OF_FIBRIN_CLOT_CLOTTING_CASCADE	Details ...	31	0.491821	1.71951	0.0063425	0.0203032	0.928	5462	tags=55%, list=28%, signal=76%
REACTOME_MYOGENESIS	REACTOME_MYOGENESIS	Details ...	27	0.521363	1.71775	0.010846	0.0205233	0.93	4307	tags=52%, list=22%, signal=66%
REACTOME_INTEGRIN_ALPHAIIB_BETA3_SIGNALING	REACTOME_INTEGRIN_ALPHAIIB_BETA3_SIGNALING	Details ...	27	0.516088	1.71756	0.0104603	0.0204068	0.93	3288	tags=37%, list=17%, signal=44%
REACTOME_HDL_MEDIATED_LIPID_TRANSPORT	REACTOME_HDL_MEDIATED_LIPID_TRANSPORT	Details ...	15	0.607608	1.71518	0.0234542	0.020717	0.933	2982	tags=60%, list=15%, signal=71%
BIOCARTA_TGFB_PATHWAY	BIOCARTA_TGFB_PATHWAY	Details ...	19	0.565182	1.71479	0.00618557	0.0206962	0.933	2011	tags=32%, list=10%, signal=35%
REACTOME_CELL_JUNCTION_ORGANIZATION	REACTOME_CELL_JUNCTION_ORGANIZATION	Details ...	74	0.413623	1.7127	0.0021978	0.020929	0.936	4193	tags=39%, list=21%, signal=50%
PID_BMPPATHWAY	PID_BMPPATHWAY	Details ...	42	0.449927	1.70708	0.00833333	0.0217809	0.948	3461	tags=36%, list=17%, signal=43%
KEGG_MELANOGENESIS	KEGG_MELANOGENESIS	Details ...	98	0.391016	1.703	0	0.0223317	0.956	2958	tags=28%, list=15%, signal=32%
REACTOME_CELL_CELL_COMMUNICATION	REACTOME_CELL_CELL_COMMUNICATION	Details ...	115	0.378691	1.70013	0	0.0227586	0.958	5261	tags=44%, list=27%, signal=60%
REACTOME_PLATELET_AGGREGATION_PLUG_FORMATION	REACTOME_PLATELET_AGGREGATION_PLUG_FORMATION	Details ...	35	0.479148	1.69677	0.00909091	0.0232954	0.96	4943	tags=46%, list=25%, signal=61%
SIG_BCR_SIGNALING_PATHWAY	SIG_BCR_SIGNALING_PATHWAY	Details ...	46	0.452703	1.69426	0.00217391	0.0237182	0.962	2881	tags=33%, list=15%, signal=38%
PID_SHP2_PATHWAY	PID_SHP2_PATHWAY	Details ...	58	0.432076	1.68856	0	0.0248409	0.968	4934	tags=53%, list=25%, signal=71%
BIOCARTA_HDAC_PATHWAY	BIOCARTA_HDAC_PATHWAY	Details ...	26	0.513262	1.68811	0.02079	0.0247899	0.968	5504	tags=58%, list=28%, signal=80%
BIOCARTA_IL10_PATHWAY	BIOCARTA_IL10_PATHWAY	Details ...	17	0.570276	1.68544	0.0141129	0.0253019	0.969	4929	tags=59%, list=25%, signal=78%
REACTOME_THROMBIN_SIGNALLING_THROUGH_PROTEINASE_ACTIVATED_RECEPTORS_PARS	REACTOME_THROMBIN_SIGNALLING_THROUGH_PROTEINASE_ACTIVATED_RECEPTORS_PARS	Details ...	31	0.486413	1.68517	0.00425532	0.0252077	0.969	2749	tags=29%, list=14%, signal=34%
PID_HEDGEHOG_2PATHWAY	PID_HEDGEHOG_2PATHWAY	Details ...	22	0.534196	1.68407	0.00207469	0.0252408	0.969	2714	tags=41%, list=14%, signal=47%
REACTOME_GASTRIN_CREB_SIGNALLING_PATHWAY_VIA_PKC_AND_MAPK	REACTOME_GASTRIN_CREB_SIGNALLING_PATHWAY_VIA_PKC_AND_MAPK	Details ...	189	0.351206	1.6824	0	0.0253671	0.972	4777	tags=34%, list=24%, signal=45%
PID_BCR_5PATHWAY	PID_BCR_5PATHWAY	Details ...	65	0.409333	1.67504	0.00416667	0.0266593	0.98	3338	tags=31%, list=17%, signal=37%
REACTOME_LIPID_DIGESTION_MOBILIZATION_AND_TRANSPORT	REACTOME_LIPID_DIGESTION_MOBILIZATION_AND_TRANSPORT	Details ...	45	0.449071	1.6721	0.00642398	0.0272834	0.985	2982	tags=36%, list=15%, signal=42%
REACTOME_PHOSPHOLIPASE_C_MEDIATED_CASCADE	REACTOME_PHOSPHOLIPASE_C_MEDIATED_CASCADE	Details ...	51	0.439231	1.671	0.00803213	0.027337	0.985	3321	tags=33%, list=17%, signal=40%
REACTOME_INTERFERON_ALPHA_BETA_SIGNALING	REACTOME_INTERFERON_ALPHA_BETA_SIGNALING	Details ...	62	0.418627	1.66633	0.00457666	0.0282516	0.988	7358	tags=65%, list=37%, signal=102%
REACTOME_FGFR_LIGAND_BINDING_AND_ACTIVATION	REACTOME_FGFR_LIGAND_BINDING_AND_ACTIVATION	Details ...	22	0.532259	1.66432	0.0104384	0.0285525	0.989	6411	tags=73%, list=32%, signal=107%
REACTOME_REGULATION_OF_IFNA_SIGNALING	REACTOME_REGULATION_OF_IFNA_SIGNALING	Details ...	24	0.504909	1.65868	0.0102881	0.0298733	0.991	7616	tags=67%, list=38%, signal=108%
REACTOME_P130CAS_LINKAGE_TO_MAPK_SIGNALING_FOR_INTEGRINS	REACTOME_P130CAS_LINKAGE_TO_MAPK_SIGNALING_FOR_INTEGRINS	Details ...	15	0.584067	1.65567	0.0223577	0.0305129	0.991	3288	tags=47%, list=17%, signal=56%
PID_ER_NONGENOMIC_PATHWAY	PID_ER_NONGENOMIC_PATHWAY	Details ...	41	0.456171	1.65501	0.00645161	0.0305253	0.992	1985	tags=29%, list=10%, signal=32%
BIOCARTA_FCER1_PATHWAY	BIOCARTA_FCER1_PATHWAY	Details ...	36	0.470696	1.65485	0.0087146	0.0303942	0.992	2631	tags=28%, list=13%, signal=32%
REACTOME_DEFENSINS	REACTOME_DEFENSINS	Details ...	23	0.525233	1.65121	0.0172043	0.0312476	0.994	1009	tags=17%, list=5%, signal=18%
REACTOME_SHC_MEDIATED_CASCADE	REACTOME_SHC_MEDIATED_CASCADE	Details ...	28	0.486814	1.64968	0.00877193	0.0315471	0.994	6411	tags=68%, list=32%, signal=100%
REACTOME_G_ALPHA1213_SIGNALLING_EVENTS	REACTOME_G_ALPHA1213_SIGNALLING_EVENTS	Details ...	72	0.404746	1.64678	0.00218341	0.0321586	0.994	3666	tags=33%, list=18%, signal=41%
REACTOME_HS_GAG_BIOSYNTHESIS	REACTOME_HS_GAG_BIOSYNTHESIS	Details ...	30	0.486711	1.64297	0.0129032	0.0327816	0.995	2058	tags=27%, list=10%, signal=30%
BIOCARTA_AMI_PATHWAY	BIOCARTA_AMI_PATHWAY	Details ...	20	0.52625	1.64221	0.0163934	0.0328209	0.996	7021	tags=70%, list=35%, signal=108%
REACTOME_L1CAM_INTERACTIONS	REACTOME_L1CAM_INTERACTIONS	Details ...	83	0.392176	1.64188	0	0.0327701	0.996	2891	tags=30%, list=15%, signal=35%
REACTOME_LIPOPROTEIN_METABOLISM	REACTOME_LIPOPROTEIN_METABOLISM	Details ...	28	0.490182	1.6408	0.00666667	0.032904	0.996	5496	tags=68%, list=28%, signal=94%
BIOCARTA_PAR1_PATHWAY	BIOCARTA_PAR1_PATHWAY	Details ...	37	0.458651	1.63743	0.018595	0.0336155	0.996	1927	tags=24%, list=10%, signal=27%
REACTOME_SIGNALING_BY_BMP	REACTOME_SIGNALING_BY_BMP	Details ...	22	0.515789	1.63707	0.0183673	0.0335362	0.996	2164	tags=32%, list=11%, signal=36%
BIOCARTA_IL17_PATHWAY	BIOCARTA_IL17_PATHWAY	Details ...	15	0.573215	1.63285	0.0302376	0.0343561	0.996	3366	tags=53%, list=17%, signal=64%
REACTOME_THROMBOXANE_SIGNALLING_THROUGH_TP_RECEPTOR	REACTOME_THROMBOXANE_SIGNALLING_THROUGH_TP_RECEPTOR	Details ...	22	0.522215	1.63091	0.0149254	0.0347806	0.996	4046	tags=41%, list=20%, signal=51%
PID_PI3KCIPATHWAY	PID_PI3KCIPATHWAY	Details ...	49	0.430679	1.62722	0.00652174	0.0356204	0.996	2353	tags=29%, list=12%, signal=32%
BIOCARTA_NO2IL12_PATHWAY	BIOCARTA_NO2IL12_PATHWAY	Details ...	17	0.549464	1.62514	0.0257937	0.0359581	0.996	3786	tags=53%, list=19%, signal=65%
REACTOME_SEMA4D_INDUCED_CELL_MIGRATION_AND_GROWTH_CONE_COLLAPSE	REACTOME_SEMA4D_INDUCED_CELL_MIGRATION_AND_GROWTH_CONE_COLLAPSE	Details ...	24	0.493655	1.62489	0.0215686	0.0358449	0.996	2497	tags=33%, list=13%, signal=38%
REACTOME_INHIBITION_OF_VOLTAGE_GATED_CA2_CHANNELS_VIA_GBETA_GAMMA_SUBUNITS	REACTOME_INHIBITION_OF_VOLTAGE_GATED_CA2_CHANNELS_VIA_GBETA_GAMMA_SUBUNITS	Details ...	24	0.503139	1.618	0.0238095	0.03768	0.998	6640	tags=63%, list=33%, signal=94%
REACTOME_GRB2_SOS_PROVIDES_LINKAGE_TO_MAPK_SIGNALING_FOR_INTERGRINS_	REACTOME_GRB2_SOS_PROVIDES_LINKAGE_TO_MAPK_SIGNALING_FOR_INTERGRINS_	Details ...	15	0.575714	1.6178	0.0238569	0.0375291	0.998	1407	tags=33%, list=7%, signal=36%
BIOCARTA_BCR_PATHWAY	BIOCARTA_BCR_PATHWAY	Details ...	32	0.458487	1.6174	0.02079	0.0375301	0.998	2631	tags=28%, list=13%, signal=32%
REACTOME_NUCLEOTIDE_LIKE_PURINERGIC_RECEPTORS	REACTOME_NUCLEOTIDE_LIKE_PURINERGIC_RECEPTORS	Details ...	15	0.56982	1.61677	0.0403587	0.0375431	0.998	4120	tags=67%, list=21%, signal=84%
PID_FGF_PATHWAY	PID_FGF_PATHWAY	Details ...	53	0.410981	1.61011	0.00824742	0.0393477	0.999	2977	tags=32%, list=15%, signal=38%
REACTOME_ADHERENS_JUNCTIONS_INTERACTIONS	REACTOME_ADHERENS_JUNCTIONS_INTERACTIONS	Details ...	26	0.487938	1.60789	0.0199203	0.0398554	0.999	5616	tags=50%, list=28%, signal=70%
PID_IL6_7PATHWAY	PID_IL6_7PATHWAY	Details ...	47	0.427662	1.60318	0.00656455	0.0409744	0.999	4934	tags=47%, list=25%, signal=62%
BIOCARTA_NFAT_PATHWAY	BIOCARTA_NFAT_PATHWAY		50	0.418323	1.59953	0.00898876	0.0419188	0.999	2840	tags=26%, list=14%, signal=30%
PID_CD8TCRDOWNSTREAMPATHWAY	PID_CD8TCRDOWNSTREAMPATHWAY		65	0.397671	1.59845	0.00628931	0.042055	0.999	4876	tags=38%, list=25%, signal=51%
SIG_REGULATION_OF_THE_ACTIN_CYTOSKELETON_BY_RHO_GTPASES	SIG_REGULATION_OF_THE_ACTIN_CYTOSKELETON_BY_RHO_GTPASES		34	0.453028	1.59266	0.0263692	0.0437518	0.999	2017	tags=29%, list=10%, signal=33%
REACTOME_NETRIN1_SIGNALING	REACTOME_NETRIN1_SIGNALING		37	0.437992	1.59252	0.0128205	0.0435664	0.999	750	tags=16%, list=4%, signal=17%
REACTOME_BETA_DEFENSINS	REACTOME_BETA_DEFENSINS		17	0.546185	1.58995	0.0152174	0.0441296	0.999	3993	tags=29%, list=20%, signal=37%
BIOCARTA_INTRINSIC_PATHWAY	BIOCARTA_INTRINSIC_PATHWAY		23	0.496697	1.58761	0.0209205	0.0447132	0.999	5664	tags=57%, list=29%, signal=79%
REACTOME_INFLAMMASOMES	REACTOME_INFLAMMASOMES		16	0.549297	1.58752	0.0262582	0.044566	0.999	1899	tags=38%, list=10%, signal=41%
PID_ARF6_TRAFFICKINGPATHWAY	PID_ARF6_TRAFFICKINGPATHWAY		48	0.425076	1.5874	0.0175055	0.0443861	0.999	2702	tags=31%, list=14%, signal=36%
PID_ENDOTHELINPATHWAY	PID_ENDOTHELINPATHWAY		63	0.394879	1.58665	0	0.0444449	1	3164	tags=27%, list=16%, signal=32%
KEGG_VEGF_SIGNALING_PATHWAY	KEGG_VEGF_SIGNALING_PATHWAY		70	0.391501	1.58125	0.00630252	0.0460362	1	2631	tags=24%, list=13%, signal=28%
REACTOME_IL_RECEPTOR_SHC_SIGNALING	REACTOME_IL_RECEPTOR_SHC_SIGNALING		27	0.473081	1.5791	0.0200893	0.0466425	1	4934	tags=48%, list=25%, signal=64%
BIOCARTA_EDG1_PATHWAY	BIOCARTA_EDG1_PATHWAY		27	0.472939	1.57869	0.0317125	0.0466153	1	2702	tags=33%, list=14%, signal=39%
SA_TRKA_RECEPTOR	SA_TRKA_RECEPTOR		17	0.520131	1.57791	0.0307377	0.0467018	1	1985	tags=29%, list=10%, signal=33%
KEGG_FC_EPSILON_RI_SIGNALING_PATHWAY	KEGG_FC_EPSILON_RI_SIGNALING_PATHWAY		74	0.380353	1.57527	0.0144628	0.0473313	1	2497	tags=26%, list=13%, signal=29%
PID_RHODOPSIN_PATHWAY	PID_RHODOPSIN_PATHWAY		24	0.486839	1.57469	0.0230126	0.0473085	1	6006	tags=42%, list=30%, signal=60%
BIOCARTA_SHH_PATHWAY	BIOCARTA_SHH_PATHWAY		16	0.551859	1.57273	0.0377778	0.0477425	1	1995	tags=31%, list=10%, signal=35%
PID_FAK_PATHWAY	PID_FAK_PATHWAY		58	0.395532	1.572	0.0151188	0.0477502	1	3288	tags=33%, list=17%, signal=39%
BIOCARTA_CCR5_PATHWAY	BIOCARTA_CCR5_PATHWAY		15	0.564418	1.5657	0.0295359	0.0498463	1	2659	tags=40%, list=13%, signal=46%
PID_NCADHERINPATHWAY	PID_NCADHERINPATHWAY		32	0.450102	1.55825	0.0168776	0.0525268	1	2166	tags=25%, list=11%, signal=28%
REACTOME_ANTIGEN_ACTIVATES_B_CELL_RECEPTOR_LEADING_TO_GENERATION_OF_SECOND_MESSENGERS	REACTOME_ANTIGEN_ACTIVATES_B_CELL_RECEPTOR_LEADING_TO_GENERATION_OF_SECOND_MESSENGERS		27	0.477748	1.55803	0.0263158	0.0523788	1	4111	tags=44%, list=21%, signal=56%
KEGG_GLYCOSPHINGOLIPID_BIOSYNTHESIS_GANGLIO_SERIES	KEGG_GLYCOSPHINGOLIPID_BIOSYNTHESIS_GANGLIO_SERIES		15	0.555625	1.55515	0.0230126	0.053369	1	3203	tags=53%, list=16%, signal=64%
KEGG_TIGHT_JUNCTION	KEGG_TIGHT_JUNCTION		128	0.345502	1.55459	0.00665188	0.0533554	1	2726	tags=23%, list=14%, signal=26%
REACTOME_TRANSMISSION_ACROSS_CHEMICAL_SYNAPSES	REACTOME_TRANSMISSION_ACROSS_CHEMICAL_SYNAPSES		178	0.332264	1.553	0.00205339	0.0537087	1	5157	tags=38%, list=26%, signal=51%
REACTOME_GABA_RECEPTOR_ACTIVATION	REACTOME_GABA_RECEPTOR_ACTIVATION		51	0.408773	1.54994	0.0207469	0.0547083	1	6640	tags=55%, list=33%, signal=82%
KEGG_TOLL_LIKE_RECEPTOR_SIGNALING_PATHWAY	KEGG_TOLL_LIKE_RECEPTOR_SIGNALING_PATHWAY		99	0.35772	1.54488	0.00215054	0.0564694	1	5086	tags=39%, list=26%, signal=53%
PID_ALPHASYNUCLEIN_PATHWAY	PID_ALPHASYNUCLEIN_PATHWAY		33	0.442853	1.54418	0.027957	0.0564993	1	3539	tags=36%, list=18%, signal=44%
REACTOME_AMINE_LIGAND_BINDING_RECEPTORS	REACTOME_AMINE_LIGAND_BINDING_RECEPTORS		36	0.436622	1.54142	0.0148936	0.0572651	1	7593	tags=58%, list=38%, signal=94%
REACTOME_SIGNAL_AMPLIFICATION	REACTOME_SIGNAL_AMPLIFICATION		30	0.458997	1.54085	0.0228216	0.0572819	1	2749	tags=30%, list=14%, signal=35%
PID_RAC1_REG_PATHWAY	PID_RAC1_REG_PATHWAY		38	0.432277	1.53804	0.0172414	0.058252	1	2790	tags=34%, list=14%, signal=40%
PID_BETACATENIN_NUC_PATHWAY	PID_BETACATENIN_NUC_PATHWAY		80	0.36409	1.53709	0.00860215	0.0584854	1	2942	tags=26%, list=15%, signal=31%
REACTOME_ADP_SIGNALLING_THROUGH_P2RY1	REACTOME_ADP_SIGNALLING_THROUGH_P2RY1		24	0.475699	1.53518	0.0258449	0.0589737	1	2749	tags=29%, list=14%, signal=34%
KEGG_ARACHIDONIC_ACID_METABOLISM	KEGG_ARACHIDONIC_ACID_METABOLISM		51	0.397578	1.53473	0.00823045	0.0589437	1	3217	tags=29%, list=16%, signal=35%
BIOCARTA_RAC1_PATHWAY	BIOCARTA_RAC1_PATHWAY		23	0.480911	1.52536	0.0377359	0.0627253	1	2790	tags=39%, list=14%, signal=45%
REACTOME_GAP_JUNCTION_TRAFFICKING	REACTOME_GAP_JUNCTION_TRAFFICKING		25	0.469118	1.51886	0.0253165	0.065533	1	4950	tags=60%, list=25%, signal=80%
BIOCARTA_TH1TH2_PATHWAY	BIOCARTA_TH1TH2_PATHWAY		18	0.517283	1.51876	0.0363248	0.0653038	1	6466	tags=67%, list=33%, signal=99%
KEGG_ADHERENS_JUNCTION	KEGG_ADHERENS_JUNCTION		72	0.371038	1.51416	0.0174673	0.0671979	1	4336	tags=35%, list=22%, signal=44%
SIG_PIP3_SIGNALING_IN_B_LYMPHOCYTES	SIG_PIP3_SIGNALING_IN_B_LYMPHOCYTES		36	0.42298	1.51127	0.0331263	0.0683998	1	2881	tags=39%, list=15%, signal=45%
REACTOME_INTRINSIC_PATHWAY	REACTOME_INTRINSIC_PATHWAY		16	0.533824	1.5075	0.0476191	0.0699529	1	4711	tags=63%, list=24%, signal=82%
ST_ADRENERGIC	ST_ADRENERGIC		35	0.422368	1.50723	0.0412148	0.0697837	1	4934	tags=49%, list=25%, signal=65%
REACTOME_NEUROTRANSMITTER_RECEPTOR_BINDING_AND_DOWNSTREAM_TRANSMISSION_IN_THE_POSTSYNAPTIC_CELL	REACTOME_NEUROTRANSMITTER_RECEPTOR_BINDING_AND_DOWNSTREAM_TRANSMISSION_IN_THE_POSTSYNAPTIC_CELL		130	0.330549	1.50495	0.00672646	0.0705204	1	5157	tags=35%, list=26%, signal=48%
KEGG_GLYCOSAMINOGLYCAN_DEGRADATION	KEGG_GLYCOSAMINOGLYCAN_DEGRADATION		21	0.483923	1.50168	0.0349076	0.0717428	1	5690	tags=62%, list=29%, signal=87%
BIOCARTA_CTCF_PATHWAY	BIOCARTA_CTCF_PATHWAY		23	0.466955	1.50004	0.0318471	0.0722492	1	2745	tags=39%, list=14%, signal=45%
KEGG_WNT_SIGNALING_PATHWAY	KEGG_WNT_SIGNALING_PATHWAY		147	0.322272	1.49962	0.00220264	0.0721397	1	2958	tags=24%, list=15%, signal=28%
PID_TOLL_ENDOGENOUS_PATHWAY	PID_TOLL_ENDOGENOUS_PATHWAY		23	0.474877	1.49755	0.0408998	0.0730554	1	988	tags=26%, list=5%, signal=27%
PID_PDGFRAPATHWAY	PID_PDGFRAPATHWAY		22	0.478972	1.49665	0.042735	0.073181	1	6876	tags=64%, list=35%, signal=97%
REACTOME_IL_3_5_AND_GM_CSF_SIGNALING	REACTOME_IL_3_5_AND_GM_CSF_SIGNALING		43	0.400811	1.49435	0.0181406	0.0740569	1	4201	tags=37%, list=21%, signal=47%
REACTOME_ACTIVATION_OF_KAINATE_RECEPTORS_UPON_GLUTAMATE_BINDING	REACTOME_ACTIVATION_OF_KAINATE_RECEPTORS_UPON_GLUTAMATE_BINDING		28	0.452727	1.49175	0.0376569	0.0750971	1	2238	tags=29%, list=11%, signal=32%
PID_AVB3_OPN_PATHWAY	PID_AVB3_OPN_PATHWAY		31	0.441775	1.49004	0.0400844	0.0756902	1	3164	tags=32%, list=16%, signal=38%
REACTOME_OPIOID_SIGNALLING	REACTOME_OPIOID_SIGNALLING		74	0.357285	1.48679	0.0108696	0.0771721	1	3223	tags=27%, list=16%, signal=32%
REACTOME_TCR_SIGNALING	REACTOME_TCR_SIGNALING		47	0.396492	1.48167	0.0146444	0.0796053	1	3366	tags=36%, list=17%, signal=43%
KEGG_JAK_STAT_SIGNALING_PATHWAY	KEGG_JAK_STAT_SIGNALING_PATHWAY		150	0.319516	1.47931	0.00691244	0.080641	1	6639	tags=49%, list=33%, signal=73%
BIOCARTA_MTA3_PATHWAY	BIOCARTA_MTA3_PATHWAY		18	0.486976	1.47757	0.0705128	0.0812569	1	2048	tags=39%, list=10%, signal=43%
PID_LPA4_PATHWAY	PID_LPA4_PATHWAY		15	0.513203	1.47698	0.0752688	0.0812459	1	2944	tags=47%, list=15%, signal=55%
REACTOME_NRAGE_SIGNALS_DEATH_THROUGH_JNK	REACTOME_NRAGE_SIGNALS_DEATH_THROUGH_JNK		43	0.405384	1.47351	0.0306122	0.0828943	1	1814	tags=26%, list=9%, signal=28%
KEGG_T_CELL_RECEPTOR_SIGNALING_PATHWAY	KEGG_T_CELL_RECEPTOR_SIGNALING_PATHWAY		107	0.3332	1.47247	0.00851064	0.0830464	1	5034	tags=39%, list=25%, signal=52%
PID_THROMBIN_PAR1_PATHWAY	PID_THROMBIN_PAR1_PATHWAY		43	0.402663	1.47228	0.0261438	0.0828268	1	2749	tags=30%, list=14%, signal=35%
BIOCARTA_RHO_PATHWAY	BIOCARTA_RHO_PATHWAY		32	0.423533	1.46975	0.0425963	0.0839893	1	2507	tags=31%, list=13%, signal=36%
REACTOME_REGULATION_OF_INSULIN_SECRETION_BY_GLUCAGON_LIKE_PEPTIDE1	REACTOME_REGULATION_OF_INSULIN_SECRETION_BY_GLUCAGON_LIKE_PEPTIDE1		41	0.399065	1.46487	0.0465116	0.0865419	1	3666	tags=32%, list=18%, signal=39%
REACTOME_NEF_MEDIATES_DOWN_MODULATION_OF_CELL_SURFACE_RECEPTORS_BY_RECRUITING_THEM_TO_CLATHRIN_ADAPTERS	REACTOME_NEF_MEDIATES_DOWN_MODULATION_OF_CELL_SURFACE_RECEPTORS_BY_RECRUITING_THEM_TO_CLATHRIN_ADAPTERS		20	0.482949	1.46456	0.0518359	0.08638	1	2650	tags=35%, list=13%, signal=40%
REACTOME_AQUAPORIN_MEDIATED_TRANSPORT	REACTOME_AQUAPORIN_MEDIATED_TRANSPORT		48	0.392227	1.46261	0.0297872	0.0871849	1	4511	tags=40%, list=23%, signal=51%
PID_RHOA_REG_PATHWAY	PID_RHOA_REG_PATHWAY		44	0.391249	1.46069	0.0394737	0.0879939	1	2341	tags=23%, list=12%, signal=26%
PID_ARF6_PATHWAY	PID_ARF6_PATHWAY		35	0.413394	1.45839	0.0309051	0.0890717	1	2749	tags=26%, list=14%, signal=30%
PID_VEGFR1_PATHWAY	PID_VEGFR1_PATHWAY		26	0.44117	1.45348	0.0647182	0.0917502	1	1282	tags=23%, list=6%, signal=25%
PID_IL27PATHWAY	PID_IL27PATHWAY		26	0.442113	1.45165	0.0493562	0.0925117	1	4929	tags=42%, list=25%, signal=56%
KEGG_LONG_TERM_DEPRESSION	KEGG_LONG_TERM_DEPRESSION		65	0.362648	1.43761	0.0275424	0.100967	1	2555	tags=25%, list=13%, signal=28%
KEGG_PATHOGENIC_ESCHERICHIA_COLI_INFECTION	KEGG_PATHOGENIC_ESCHERICHIA_COLI_INFECTION		52	0.37454	1.43624	0.0193966	0.101554	1	2635	tags=31%, list=13%, signal=35%
PID_EPHRINBREVPATHWAY	PID_EPHRINBREVPATHWAY		30	0.426645	1.43611	0.0469083	0.101275	1	1900	tags=27%, list=10%, signal=29%
PID_PDGFRBPATHWAY	PID_PDGFRBPATHWAY		128	0.31633	1.43083	0.00928074	0.104566	1	3302	tags=25%, list=17%, signal=30%
BIOCARTA_IL7_PATHWAY	BIOCARTA_IL7_PATHWAY		17	0.484229	1.43041	0.0911017	0.104438	1	4934	tags=59%, list=25%, signal=78%
SIG_CHEMOTAXIS	SIG_CHEMOTAXIS		45	0.38134	1.42956	0.044586	0.104635	1	2405	tags=29%, list=12%, signal=33%
BIOCARTA_CSK_PATHWAY	BIOCARTA_CSK_PATHWAY		21	0.457685	1.4292	0.0694143	0.104491	1	5766	tags=57%, list=29%, signal=80%
PID_LYSOPHOSPHOLIPID_PATHWAY	PID_LYSOPHOSPHOLIPID_PATHWAY		66	0.358784	1.426	0.029148	0.106288	1	3549	tags=32%, list=18%, signal=39%
PID_RHOA_PATHWAY	PID_RHOA_PATHWAY		44	0.378091	1.42276	0.046	0.108005	1	2225	tags=27%, list=11%, signal=31%
KEGG_RENAL_CELL_CARCINOMA	KEGG_RENAL_CELL_CARCINOMA		69	0.348319	1.42268	0.0166667	0.107647	1	1606	tags=17%, list=8%, signal=19%
BIOCARTA_GCR_PATHWAY	BIOCARTA_GCR_PATHWAY		17	0.487324	1.42132	0.0808511	0.108185	1	1606	tags=29%, list=8%, signal=32%
REACTOME_YAP1_AND_WWTR1_TAZ_STIMULATED_GENE_EXPRESSION	REACTOME_YAP1_AND_WWTR1_TAZ_STIMULATED_GENE_EXPRESSION		23	0.440843	1.42006	0.0534653	0.108715	1	2661	tags=30%, list=13%, signal=35%
KEGG_DORSO_VENTRAL_AXIS_FORMATION	KEGG_DORSO_VENTRAL_AXIS_FORMATION		23	0.439601	1.41953	0.0679406	0.108763	1	1378	tags=22%, list=7%, signal=23%
BIOCARTA_NGF_PATHWAY	BIOCARTA_NGF_PATHWAY		18	0.475616	1.41883	0.0685225	0.108845	1	1985	tags=22%, list=10%, signal=25%
REACTOME_AMYLOIDS	REACTOME_AMYLOIDS		43	0.39055	1.41764	0.0726872	0.10931	1	2737	tags=21%, list=14%, signal=24%
KEGG_GLIOMA	KEGG_GLIOMA		63	0.356982	1.41723	0.0261569	0.109249	1	2745	tags=24%, list=14%, signal=28%
PID_SYNDECAN_3_PATHWAY	PID_SYNDECAN_3_PATHWAY		17	0.490018	1.41305	0.0924025	0.111729	1	2939	tags=29%, list=15%, signal=35%
BIOCARTA_IL3_PATHWAY	BIOCARTA_IL3_PATHWAY		15	0.49683	1.41086	0.0886076	0.113006	1	7359	tags=73%, list=37%, signal=117%
PID_NFAT_TFPATHWAY	PID_NFAT_TFPATHWAY		47	0.373352	1.41051	0.0476191	0.112879	1	4770	tags=40%, list=24%, signal=53%
REACTOME_REGULATION_OF_INSULIN_SECRETION	REACTOME_REGULATION_OF_INSULIN_SECRETION		87	0.334031	1.4087	0.0306346	0.113783	1	3328	tags=25%, list=17%, signal=30%
BIOCARTA_GATA3_PATHWAY	BIOCARTA_GATA3_PATHWAY		16	0.481707	1.40752	0.0955285	0.114171	1	5766	tags=56%, list=29%, signal=79%
BIOCARTA_IL22BP_PATHWAY	BIOCARTA_IL22BP_PATHWAY		16	0.476274	1.40298	0.0843882	0.117187	1	2824	tags=38%, list=14%, signal=44%
PID_ANTHRAXPATHWAY	PID_ANTHRAXPATHWAY		17	0.479261	1.39932	0.0885529	0.119622	1	1542	tags=29%, list=8%, signal=32%
KEGG_GLYCOSAMINOGLYCAN_BIOSYNTHESIS_KERATAN_SULFATE	KEGG_GLYCOSAMINOGLYCAN_BIOSYNTHESIS_KERATAN_SULFATE		15	0.497961	1.39932	0.0977597	0.119211	1	2901	tags=40%, list=15%, signal=47%
BIOCARTA_IL2_PATHWAY	BIOCARTA_IL2_PATHWAY		22	0.434272	1.39839	0.0897704	0.119445	1	6565	tags=55%, list=33%, signal=81%
BIOCARTA_P38MAPK_PATHWAY	BIOCARTA_P38MAPK_PATHWAY		39	0.391233	1.39667	0.0575693	0.120406	1	2304	tags=23%, list=12%, signal=26%
REACTOME_SIGNALING_BY_ROBO_RECEPTOR	REACTOME_SIGNALING_BY_ROBO_RECEPTOR		29	0.410808	1.39373	0.0869565	0.122118	1	5420	tags=48%, list=27%, signal=66%
BIOCARTA_PDGF_PATHWAY	BIOCARTA_PDGF_PATHWAY		32	0.41089	1.39312	0.0803383	0.122239	1	2824	tags=25%, list=14%, signal=29%
KEGG_ACUTE_MYELOID_LEUKEMIA	KEGG_ACUTE_MYELOID_LEUKEMIA		56	0.36094	1.393	0.0441177	0.121906	1	1606	tags=18%, list=8%, signal=19%
BIOCARTA_LONGEVITY_PATHWAY	BIOCARTA_LONGEVITY_PATHWAY		15	0.477569	1.38702	0.115217	0.126052	1	6122	tags=60%, list=31%, signal=87%
ST_DIFFERENTIATION_PATHWAY_IN_PC12_CELLS	ST_DIFFERENTIATION_PATHWAY_IN_PC12_CELLS		43	0.374804	1.38694	0.0576132	0.125689	1	5082	tags=44%, list=26%, signal=59%
REACTOME_SIGNAL_TRANSDUCTION_BY_L1	REACTOME_SIGNAL_TRANSDUCTION_BY_L1		34	0.393342	1.38634	0.0592105	0.125722	1	2784	tags=29%, list=14%, signal=34%
REACTOME_RAP1_SIGNALLING	REACTOME_RAP1_SIGNALLING		16	0.47391	1.38296	0.100642	0.127762	1	4083	tags=44%, list=21%, signal=55%
KEGG_PRIMARY_IMMUNODEFICIENCY	KEGG_PRIMARY_IMMUNODEFICIENCY		35	0.394131	1.38092	0.0767591	0.129033	1	4876	tags=51%, list=25%, signal=68%
REACTOME_CA_DEPENDENT_EVENTS	REACTOME_CA_DEPENDENT_EVENTS		27	0.414215	1.3768	0.0847826	0.131605	1	2944	tags=30%, list=15%, signal=35%
REACTOME_PLC_BETA_MEDIATED_EVENTS	REACTOME_PLC_BETA_MEDIATED_EVENTS		40	0.382327	1.37428	0.0727651	0.133119	1	2944	tags=28%, list=15%, signal=32%
BIOCARTA_CARDIACEGF_PATHWAY	BIOCARTA_CARDIACEGF_PATHWAY		18	0.449122	1.36436	0.127119	0.140851	1	1381	tags=22%, list=7%, signal=24%
PID_EPHA_FWDPATHWAY	PID_EPHA_FWDPATHWAY		34	0.392019	1.36282	0.0899582	0.141698	1	3811	tags=38%, list=19%, signal=47%
REACTOME_REGULATION_OF_WATER_BALANCE_BY_RENAL_AQUAPORINS	REACTOME_REGULATION_OF_WATER_BALANCE_BY_RENAL_AQUAPORINS		42	0.375373	1.36093	0.0618337	0.142699	1	4444	tags=38%, list=22%, signal=49%
BIOCARTA_GSK3_PATHWAY	BIOCARTA_GSK3_PATHWAY		27	0.403754	1.35941	0.0851064	0.143486	1	1119	tags=19%, list=6%, signal=20%
REACTOME_INNATE_IMMUNE_SYSTEM	REACTOME_INNATE_IMMUNE_SYSTEM		238	0.276726	1.35123	0.01417	0.150232	1	4032	tags=27%, list=20%, signal=33%
KEGG_COLORECTAL_CANCER	KEGG_COLORECTAL_CANCER		62	0.336121	1.348	0.064257	0.152806	1	2011	tags=19%, list=10%, signal=21%
BIOCARTA_NTHI_PATHWAY	BIOCARTA_NTHI_PATHWAY		24	0.420394	1.34609	0.0901804	0.154103	1	2712	tags=29%, list=14%, signal=34%
SA_PTEN_PATHWAY	SA_PTEN_PATHWAY		17	0.456222	1.34535	0.0967742	0.154281	1	1985	tags=24%, list=10%, signal=26%
PID_AR_NONGENOMIC_PATHWAY	PID_AR_NONGENOMIC_PATHWAY		31	0.386361	1.33836	0.103139	0.160272	1	1875	tags=19%, list=9%, signal=21%
REACTOME_LATENT_INFECTION_OF_HOMO_SAPIENS_WITH_MYCOBACTERIUM_TUBERCULOSIS	REACTOME_LATENT_INFECTION_OF_HOMO_SAPIENS_WITH_MYCOBACTERIUM_TUBERCULOSIS		30	0.385516	1.33362	0.0951374	0.16414	1	3679	tags=33%, list=19%, signal=41%
PID_RXR_VDR_PATHWAY	PID_RXR_VDR_PATHWAY		26	0.402302	1.3336	0.106029	0.163639	1	4677	tags=42%, list=24%, signal=55%
PID_RET_PATHWAY	PID_RET_PATHWAY		39	0.364331	1.33201	0.0707071	0.16465	1	3288	tags=31%, list=17%, signal=37%
REACTOME_GLUCAGON_SIGNALING_IN_METABOLIC_REGULATION	REACTOME_GLUCAGON_SIGNALING_IN_METABOLIC_REGULATION		32	0.390579	1.32666	0.0989011	0.169154	1	2944	tags=28%, list=15%, signal=33%
REACTOME_BOTULINUM_NEUROTOXICITY	REACTOME_BOTULINUM_NEUROTOXICITY		18	0.439223	1.3234	0.134199	0.171972	1	6308	tags=67%, list=32%, signal=98%
PID_NECTIN_PATHWAY	PID_NECTIN_PATHWAY		30	0.384313	1.31652	0.103376	0.178274	1	1383	tags=20%, list=7%, signal=21%
PID_RAS_PATHWAY	PID_RAS_PATHWAY		29	0.383149	1.31304	0.1125	0.181502	1	2151	tags=21%, list=11%, signal=23%
PID_P38ALPHABETAPATHWAY	PID_P38ALPHABETAPATHWAY		31	0.383497	1.30917	0.110647	0.185214	1	1492	tags=26%, list=8%, signal=28%
WNT_SIGNALING	WNT_SIGNALING		87	0.309627	1.30871	0.0619658	0.185172	1	2958	tags=25%, list=15%, signal=30%
KEGG_PANCREATIC_CANCER	KEGG_PANCREATIC_CANCER		69	0.325755	1.30697	0.067086	0.186499	1	3168	tags=25%, list=16%, signal=29%
PID_SYNDECAN_2_PATHWAY	PID_SYNDECAN_2_PATHWAY		31	0.38289	1.30206	0.0992218	0.190855	1	2348	tags=26%, list=12%, signal=29%
PID_TCPTP_PATHWAY	PID_TCPTP_PATHWAY		42	0.351767	1.30202	0.105372	0.190285	1	2824	tags=29%, list=14%, signal=33%
PID_NOTCH_PATHWAY	PID_NOTCH_PATHWAY		58	0.337215	1.30153	0.0822222	0.190205	1	3242	tags=28%, list=16%, signal=33%
SIG_IL4RECEPTOR_IN_B_LYPHOCYTES	SIG_IL4RECEPTOR_IN_B_LYPHOCYTES		27	0.393236	1.29774	0.110874	0.193648	1	2911	tags=26%, list=15%, signal=30%
REACTOME_DAG_AND_IP3_SIGNALING	REACTOME_DAG_AND_IP3_SIGNALING		29	0.384206	1.29424	0.115721	0.197101	1	2944	tags=28%, list=15%, signal=32%
BIOCARTA_NKCELLS_PATHWAY	BIOCARTA_NKCELLS_PATHWAY		18	0.426581	1.28996	0.15	0.201172	1	5026	tags=50%, list=25%, signal=67%
BIOCARTA_STEM_PATHWAY	BIOCARTA_STEM_PATHWAY		15	0.454882	1.28727	0.165644	0.203697	1	7659	tags=73%, list=39%, signal=119%
PID_GMCSF_PATHWAY	PID_GMCSF_PATHWAY		37	0.358543	1.28501	0.129386	0.205456	1	2951	tags=24%, list=15%, signal=29%
REACTOME_PHASE1_FUNCTIONALIZATION_OF_COMPOUNDS	REACTOME_PHASE1_FUNCTIONALIZATION_OF_COMPOUNDS		66	0.317802	1.28303	0.0997963	0.207052	1	4879	tags=38%, list=25%, signal=50%
REACTOME_UNBLOCKING_OF_NMDA_RECEPTOR_GLUTAMATE_BINDING_AND_ACTIVATION	REACTOME_UNBLOCKING_OF_NMDA_RECEPTOR_GLUTAMATE_BINDING_AND_ACTIVATION		15	0.446201	1.28162	0.150538	0.207994	1	7840	tags=73%, list=40%, signal=121%
REACTOME_NUCLEAR_SIGNALING_BY_ERBB4	REACTOME_NUCLEAR_SIGNALING_BY_ERBB4		38	0.354187	1.27888	0.128405	0.21048	1	3230	tags=26%, list=16%, signal=31%
PID_P38_MK2PATHWAY	PID_P38_MK2PATHWAY		21	0.403058	1.27734	0.146138	0.211613	1	1492	tags=19%, list=8%, signal=21%
REACTOME_BMAL1_CLOCK_NPAS2_ACTIVATES_CIRCADIAN_EXPRESSION	REACTOME_BMAL1_CLOCK_NPAS2_ACTIVATES_CIRCADIAN_EXPRESSION		34	0.363337	1.27678	0.117043	0.211598	1	1503	tags=21%, list=8%, signal=22%
PID_S1P_S1P2_PATHWAY	PID_S1P_S1P2_PATHWAY		24	0.39721	1.27112	0.163223	0.217723	1	2911	tags=29%, list=15%, signal=34%
PID_TCRCALCIUMPATHWAY	PID_TCRCALCIUMPATHWAY		28	0.373842	1.26742	0.129167	0.221561	1	3379	tags=29%, list=17%, signal=34%
PID_A6B1_A6B4_INTEGRIN_PATHWAY	PID_A6B1_A6B4_INTEGRIN_PATHWAY		46	0.334455	1.26665	0.104082	0.22193	1	3795	tags=30%, list=19%, signal=38%
REACTOME_SIGNALING_BY_HIPPO	REACTOME_SIGNALING_BY_HIPPO		20	0.40961	1.26587	0.170833	0.222223	1	560	tags=15%, list=3%, signal=15%
PID_HDAC_CLASSII_PATHWAY	PID_HDAC_CLASSII_PATHWAY		34	0.364917	1.26124	0.133192	0.227073	1	2814	tags=32%, list=14%, signal=38%
REACTOME_CYTOCHROME_P450_ARRANGED_BY_SUBSTRATE_TYPE	REACTOME_CYTOCHROME_P450_ARRANGED_BY_SUBSTRATE_TYPE		47	0.331191	1.25569	0.155602	0.233509	1	4879	tags=38%, list=25%, signal=51%
PID_TGFBRPATHWAY	PID_TGFBRPATHWAY		55	0.319855	1.25524	0.12753	0.233364	1	2041	tags=18%, list=10%, signal=20%
KEGG_ENDOMETRIAL_CANCER	KEGG_ENDOMETRIAL_CANCER		52	0.32254	1.25093	0.12766	0.238097	1	1606	tags=13%, list=8%, signal=15%
BIOCARTA_TPO_PATHWAY	BIOCARTA_TPO_PATHWAY		24	0.386975	1.24708	0.150463	0.24254	1	7261	tags=54%, list=37%, signal=85%
REACTOME_CELL_DEATH_SIGNALLING_VIA_NRAGE_NRIF_AND_NADE	REACTOME_CELL_DEATH_SIGNALLING_VIA_NRAGE_NRIF_AND_NADE		58	0.31451	1.24694	0.118503	0.241999	1	2892	tags=26%, list=15%, signal=30%
PID_P38ALPHABETADOWNSTREAMPATHWAY	PID_P38ALPHABETADOWNSTREAMPATHWAY		38	0.341639	1.24375	0.153535	0.245568	1	2017	tags=21%, list=10%, signal=23%
KEGG_PROSTATE_CANCER	KEGG_PROSTATE_CANCER		89	0.296174	1.24315	0.101545	0.245526	1	1892	tags=16%, list=10%, signal=17%
BIOCARTA_IL12_PATHWAY	BIOCARTA_IL12_PATHWAY		21	0.40732	1.24297	0.176596	0.245033	1	3786	tags=38%, list=19%, signal=47%
PID_HEDGEHOG_GLIPATHWAY	PID_HEDGEHOG_GLIPATHWAY		48	0.326156	1.24126	0.136771	0.246581	1	2559	tags=23%, list=13%, signal=26%
PID_REELINPATHWAY	PID_REELINPATHWAY		28	0.367518	1.24091	0.148536	0.24634	1	5034	tags=39%, list=25%, signal=53%
REACTOME_COSTIMULATION_BY_THE_CD28_FAMILY	REACTOME_COSTIMULATION_BY_THE_CD28_FAMILY		58	0.315339	1.23741	0.131466	0.250174	1	4604	tags=43%, list=23%, signal=56%
REACTOME_METABOLISM_OF_CARBOHYDRATES	REACTOME_METABOLISM_OF_CARBOHYDRATES		226	0.25231	1.22919	0.0480549	0.260678	1	3692	tags=28%, list=19%, signal=34%
PID_ECADHERIN_STABILIZATION_PATHWAY	PID_ECADHERIN_STABILIZATION_PATHWAY		41	0.340418	1.22681	0.159681	0.262983	1	2548	tags=22%, list=13%, signal=25%
BIOCARTA_MCALPAIN_PATHWAY	BIOCARTA_MCALPAIN_PATHWAY		25	0.379608	1.22548	0.176221	0.26415	1	4864	tags=36%, list=25%, signal=48%
PID_TRKRPATHWAY	PID_TRKRPATHWAY		62	0.308658	1.21951	0.148707	0.271881	1	4072	tags=35%, list=21%, signal=45%
REACTOME_GABA_SYNTHESIS_RELEASE_REUPTAKE_AND_DEGRADATION	REACTOME_GABA_SYNTHESIS_RELEASE_REUPTAKE_AND_DEGRADATION		16	0.428507	1.21876	0.197368	0.2722	1	6323	tags=69%, list=32%, signal=101%
REACTOME_MHC_CLASS_II_ANTIGEN_PRESENTATION	REACTOME_MHC_CLASS_II_ANTIGEN_PRESENTATION		84	0.287983	1.21801	0.111801	0.272399	1	3170	tags=31%, list=16%, signal=37%
REACTOME_DOWNSTREAM_TCR_SIGNALING	REACTOME_DOWNSTREAM_TCR_SIGNALING		30	0.354191	1.2143	0.181425	0.276916	1	5844	tags=53%, list=29%, signal=76%
PID_EPOPATHWAY	PID_EPOPATHWAY		34	0.349525	1.21144	0.163636	0.28014	1	6876	tags=56%, list=35%, signal=85%
PID_HIF1_TFPATHWAY	PID_HIF1_TFPATHWAY		65	0.305002	1.2092	0.155844	0.282441	1	3547	tags=26%, list=18%, signal=32%
REACTOME_SIGNALING_BY_NOTCH	REACTOME_SIGNALING_BY_NOTCH		96	0.279138	1.20853	0.134956	0.282726	1	3257	tags=24%, list=16%, signal=29%
REACTOME_PROTEOLYTIC_CLEAVAGE_OF_SNARE_COMPLEX_PROTEINS	REACTOME_PROTEOLYTIC_CLEAVAGE_OF_SNARE_COMPLEX_PROTEINS		16	0.417337	1.20511	0.228216	0.286897	1	4041	tags=44%, list=20%, signal=55%
BIOCARTA_PTEN_PATHWAY	BIOCARTA_PTEN_PATHWAY		18	0.402066	1.2046	0.234273	0.286902	1	6058	tags=50%, list=31%, signal=72%
BIOCARTA_IL1R_PATHWAY	BIOCARTA_IL1R_PATHWAY		33	0.348277	1.20151	0.190381	0.290656	1	645	tags=12%, list=3%, signal=13%
KEGG_NOTCH_SIGNALING_PATHWAY	KEGG_NOTCH_SIGNALING_PATHWAY		47	0.321037	1.20101	0.166287	0.290642	1	2814	tags=21%, list=14%, signal=25%
BIOCARTA_SPPA_PATHWAY	BIOCARTA_SPPA_PATHWAY		22	0.375779	1.19886	0.231121	0.293182	1	2479	tags=23%, list=13%, signal=26%
PID_IL23PATHWAY	PID_IL23PATHWAY		37	0.334771	1.19512	0.196617	0.298062	1	7261	tags=54%, list=37%, signal=85%
REACTOME_INTEGRATION_OF_ENERGY_METABOLISM	REACTOME_INTEGRATION_OF_ENERGY_METABOLISM		114	0.271822	1.19406	0.119639	0.298889	1	2944	tags=21%, list=15%, signal=25%
REACTOME_PRE_NOTCH_EXPRESSION_AND_PROCESSING	REACTOME_PRE_NOTCH_EXPRESSION_AND_PROCESSING		38	0.328715	1.19182	0.193206	0.301769	1	3257	tags=26%, list=16%, signal=31%
BIOCARTA_ERK5_PATHWAY	BIOCARTA_ERK5_PATHWAY		17	0.409671	1.18953	0.245077	0.304391	1	5916	tags=53%, list=30%, signal=75%
REACTOME_CHYLOMICRON_MEDIATED_LIPID_TRANSPORT	REACTOME_CHYLOMICRON_MEDIATED_LIPID_TRANSPORT		16	0.414616	1.18366	0.222458	0.312559	1	6050	tags=63%, list=31%, signal=90%
BIOCARTA_VIP_PATHWAY	BIOCARTA_VIP_PATHWAY		24	0.368181	1.17878	0.236324	0.319628	1	2712	tags=29%, list=14%, signal=34%
ST_G_ALPHA_S_PATHWAY	ST_G_ALPHA_S_PATHWAY		16	0.406863	1.17807	0.253425	0.319883	1	4690	tags=50%, list=24%, signal=65%
KEGG_NOD_LIKE_RECEPTOR_SIGNALING_PATHWAY	KEGG_NOD_LIKE_RECEPTOR_SIGNALING_PATHWAY		62	0.29181	1.17676	0.190083	0.320995	1	4244	tags=32%, list=21%, signal=41%
BIOCARTA_CXCR4_PATHWAY	BIOCARTA_CXCR4_PATHWAY		24	0.365737	1.1721	0.236253	0.327181	1	5844	tags=42%, list=29%, signal=59%
BIOCARTA_CALCINEURIN_PATHWAY	BIOCARTA_CALCINEURIN_PATHWAY		16	0.407523	1.17105	0.25098	0.328033	1	2631	tags=31%, list=13%, signal=36%
REACTOME_TOLL_RECEPTOR_CASCADES	REACTOME_TOLL_RECEPTOR_CASCADES		110	0.26315	1.16868	0.151767	0.33097	1	4318	tags=32%, list=22%, signal=40%
KEGG_NON_SMALL_CELL_LUNG_CANCER	KEGG_NON_SMALL_CELL_LUNG_CANCER		54	0.29748	1.16649	0.200426	0.333535	1	1606	tags=15%, list=8%, signal=16%
REACTOME_TRAFFICKING_OF_GLUR2_CONTAINING_AMPA_RECEPTORS	REACTOME_TRAFFICKING_OF_GLUR2_CONTAINING_AMPA_RECEPTORS		15	0.409431	1.16627	0.271008	0.332969	1	5157	tags=40%, list=26%, signal=54%
PID_SMAD2_3NUCLEARPATHWAY	PID_SMAD2_3NUCLEARPATHWAY		80	0.279354	1.16345	0.184211	0.336575	1	2117	tags=21%, list=11%, signal=24%
PID_ARF_3PATHWAY	PID_ARF_3PATHWAY		19	0.374877	1.16138	0.262729	0.339014	1	1837	tags=16%, list=9%, signal=17%
KEGG_TYPE_II_DIABETES_MELLITUS	KEGG_TYPE_II_DIABETES_MELLITUS		45	0.310612	1.15989	0.21118	0.340468	1	3181	tags=24%, list=16%, signal=29%
SIG_INSULIN_RECEPTOR_PATHWAY_IN_CARDIAC_MYOCYTES	SIG_INSULIN_RECEPTOR_PATHWAY_IN_CARDIAC_MYOCYTES		50	0.303661	1.15824	0.213531	0.342442	1	3228	tags=22%, list=16%, signal=26%
PID_NETRIN_PATHWAY	PID_NETRIN_PATHWAY		32	0.342466	1.15708	0.230937	0.343349	1	3164	tags=25%, list=16%, signal=30%
REACTOME_NEPHRIN_INTERACTIONS	REACTOME_NEPHRIN_INTERACTIONS		19	0.383817	1.15389	0.276507	0.347678	1	5812	tags=47%, list=29%, signal=67%
BIOCARTA_FMLP_PATHWAY	BIOCARTA_FMLP_PATHWAY		33	0.331329	1.15124	0.235294	0.351298	1	2825	tags=24%, list=14%, signal=28%
PID_IL2_1PATHWAY	PID_IL2_1PATHWAY		55	0.293615	1.14855	0.226667	0.354944	1	4934	tags=33%, list=25%, signal=43%
ST_T_CELL_SIGNAL_TRANSDUCTION	ST_T_CELL_SIGNAL_TRANSDUCTION		45	0.305635	1.1455	0.247899	0.359214	1	4083	tags=40%, list=21%, signal=50%
PID_ATF2_PATHWAY	PID_ATF2_PATHWAY		58	0.287544	1.1385	0.233871	0.370348	1	2945	tags=24%, list=15%, signal=28%
PID_CXCR3PATHWAY	PID_CXCR3PATHWAY		43	0.305634	1.13835	0.243299	0.369662	1	1900	tags=19%, list=10%, signal=21%
PID_IL3_PATHWAY	PID_IL3_PATHWAY		27	0.342407	1.13816	0.273486	0.368983	1	2951	tags=33%, list=15%, signal=39%
REACTOME_IL_2_SIGNALING	REACTOME_IL_2_SIGNALING		41	0.318626	1.13803	0.25	0.368306	1	4934	tags=39%, list=25%, signal=52%
REACTOME_TIE2_SIGNALING	REACTOME_TIE2_SIGNALING		17	0.390172	1.13787	0.259635	0.367631	1	1985	tags=24%, list=10%, signal=26%
REACTOME_ADAPTIVE_IMMUNE_SYSTEM	REACTOME_ADAPTIVE_IMMUNE_SYSTEM		495	0.215024	1.13711	0.0904872	0.368049	1	3436	tags=24%, list=17%, signal=28%
PID_KITPATHWAY	PID_KITPATHWAY		52	0.295744	1.132	0.266385	0.376192	1	3773	tags=27%, list=19%, signal=33%
BIOCARTA_NFKB_PATHWAY	BIOCARTA_NFKB_PATHWAY		23	0.351654	1.13054	0.27115	0.377804	1	5844	tags=48%, list=29%, signal=68%
KEGG_SMALL_CELL_LUNG_CANCER	KEGG_SMALL_CELL_LUNG_CANCER		84	0.271371	1.12944	0.232704	0.378945	1	3062	tags=25%, list=15%, signal=29%
REACTOME_DIABETES_PATHWAYS	REACTOME_DIABETES_PATHWAYS		124	0.253527	1.1286	0.193764	0.379484	1	2747	tags=21%, list=14%, signal=24%
REACTOME_FRS2_MEDIATED_CASCADE	REACTOME_FRS2_MEDIATED_CASCADE		36	0.313064	1.12701	0.257143	0.381439	1	3398	tags=28%, list=17%, signal=33%
REACTOME_SYNTHESIS_OF_PIPS_AT_THE_PLASMA_MEMBRANE	REACTOME_SYNTHESIS_OF_PIPS_AT_THE_PLASMA_MEMBRANE		29	0.329015	1.12517	0.288546	0.383743	1	2587	tags=28%, list=13%, signal=32%
ST_MYOCYTE_AD_PATHWAY	ST_MYOCYTE_AD_PATHWAY		27	0.334439	1.1232	0.257732	0.38639	1	3219	tags=30%, list=16%, signal=35%
ST_PHOSPHOINOSITIDE_3_KINASE_PATHWAY	ST_PHOSPHOINOSITIDE_3_KINASE_PATHWAY		37	0.313342	1.1221	0.253521	0.387535	1	2783	tags=24%, list=14%, signal=28%
REACTOME_LIGAND_GATED_ION_CHANNEL_TRANSPORT	REACTOME_LIGAND_GATED_ION_CHANNEL_TRANSPORT		21	0.359217	1.12161	0.283951	0.387436	1	6843	tags=43%, list=35%, signal=65%
KEGG_NEUROTROPHIN_SIGNALING_PATHWAY	KEGG_NEUROTROPHIN_SIGNALING_PATHWAY		124	0.25102	1.12122	0.222707	0.387168	1	4074	tags=27%, list=21%, signal=33%
BIOCARTA_HER2_PATHWAY	BIOCARTA_HER2_PATHWAY		21	0.354288	1.11777	0.293478	0.3925	1	6058	tags=52%, list=31%, signal=75%
REACTOME_PKA_MEDIATED_PHOSPHORYLATION_OF_CREB	REACTOME_PKA_MEDIATED_PHOSPHORYLATION_OF_CREB		17	0.37581	1.1148	0.295833	0.397059	1	2944	tags=29%, list=15%, signal=35%
REACTOME_REGULATION_OF_SIGNALING_BY_CBL	REACTOME_REGULATION_OF_SIGNALING_BY_CBL		18	0.370361	1.11226	0.320595	0.400771	1	1763	tags=22%, list=9%, signal=24%
PID_MYC_REPRESSPATHWAY	PID_MYC_REPRESSPATHWAY		62	0.280004	1.11087	0.250522	0.402276	1	2007	tags=18%, list=10%, signal=20%
BIOCARTA_EPO_PATHWAY	BIOCARTA_EPO_PATHWAY		19	0.366091	1.1104	0.312364	0.402076	1	7261	tags=58%, list=37%, signal=91%
ST_GA12_PATHWAY	ST_GA12_PATHWAY		23	0.346849	1.10997	0.314655	0.401793	1	2211	tags=22%, list=11%, signal=24%
BIOCARTA_IL2RB_PATHWAY	BIOCARTA_IL2RB_PATHWAY		38	0.306887	1.10699	0.269912	0.406212	1	6574	tags=55%, list=33%, signal=83%
KEGG_MTOR_SIGNALING_PATHWAY	KEGG_MTOR_SIGNALING_PATHWAY		50	0.287215	1.10622	0.279412	0.406562	1	3118	tags=24%, list=16%, signal=28%
PID_HIF2PATHWAY	PID_HIF2PATHWAY		33	0.311454	1.10333	0.300207	0.410942	1	3766	tags=30%, list=19%, signal=37%
KEGG_RENIN_ANGIOTENSIN_SYSTEM	KEGG_RENIN_ANGIOTENSIN_SYSTEM		17	0.374629	1.10306	0.329167	0.410421	1	1960	tags=24%, list=10%, signal=26%
PID_REG_GR_PATHWAY	PID_REG_GR_PATHWAY		80	0.260736	1.10303	0.260246	0.409481	1	3229	tags=21%, list=16%, signal=25%
BIOCARTA_BIOPEPTIDES_PATHWAY	BIOCARTA_BIOPEPTIDES_PATHWAY		40	0.300561	1.10231	0.276688	0.409923	1	6876	tags=48%, list=35%, signal=73%
KEGG_PHENYLALANINE_METABOLISM	KEGG_PHENYLALANINE_METABOLISM		18	0.366303	1.10183	0.318078	0.409793	1	1548	tags=22%, list=8%, signal=24%
KEGG_TASTE_TRANSDUCTION	KEGG_TASTE_TRANSDUCTION		44	0.298305	1.09768	0.296842	0.416368	1	2348	tags=14%, list=12%, signal=15%
KEGG_ALDOSTERONE_REGULATED_SODIUM_REABSORPTION	KEGG_ALDOSTERONE_REGULATED_SODIUM_REABSORPTION		42	0.295184	1.09514	0.303609	0.420192	1	2175	tags=19%, list=11%, signal=21%
PID_IL2_STAT5PATHWAY	PID_IL2_STAT5PATHWAY		30	0.320093	1.09229	0.323144	0.424495	1	6574	tags=63%, list=33%, signal=95%
REACTOME_CELL_CELL_JUNCTION_ORGANIZATION	REACTOME_CELL_CELL_JUNCTION_ORGANIZATION		54	0.278554	1.08941	0.31441	0.428985	1	1398	tags=13%, list=7%, signal=14%
ST_B_CELL_ANTIGEN_RECEPTOR	ST_B_CELL_ANTIGEN_RECEPTOR		40	0.298829	1.08809	0.336207	0.430472	1	2881	tags=23%, list=15%, signal=26%
REACTOME_CIRCADIAN_CLOCK	REACTOME_CIRCADIAN_CLOCK		50	0.286836	1.08362	0.320628	0.438051	1	1503	tags=16%, list=8%, signal=17%
KEGG_ABC_TRANSPORTERS	KEGG_ABC_TRANSPORTERS		43	0.297229	1.08355	0.306723	0.437105	1	1337	tags=14%, list=7%, signal=15%
REACTOME_STEROID_HORMONES	REACTOME_STEROID_HORMONES		29	0.327324	1.08315	0.330357	0.436848	1	5127	tags=48%, list=26%, signal=65%
BIOCARTA_PML_PATHWAY	BIOCARTA_PML_PATHWAY		17	0.368871	1.08068	0.332632	0.440841	1	5598	tags=47%, list=28%, signal=66%
PID_VEGFR1_2_PATHWAY	PID_VEGFR1_2_PATHWAY		69	0.262918	1.06972	0.290672	0.461559	1	3243	tags=22%, list=16%, signal=26%
REACTOME_SIGNALING_BY_ILS	REACTOME_SIGNALING_BY_ILS		105	0.246354	1.0673	0.311688	0.465455	1	4958	tags=33%, list=25%, signal=44%
REACTOME_PLATELET_CALCIUM_HOMEOSTASIS	REACTOME_PLATELET_CALCIUM_HOMEOSTASIS		16	0.361999	1.06553	0.36887	0.467954	1	4744	tags=44%, list=24%, signal=57%
PID_THROMBIN_PAR4_PATHWAY	PID_THROMBIN_PAR4_PATHWAY		15	0.379923	1.06531	0.37013	0.467308	1	2749	tags=27%, list=14%, signal=31%
BIOCARTA_NO1_PATHWAY	BIOCARTA_NO1_PATHWAY		28	0.320202	1.06263	0.347368	0.47165	1	2840	tags=21%, list=14%, signal=25%
BIOCARTA_IL6_PATHWAY	BIOCARTA_IL6_PATHWAY		22	0.336678	1.06069	0.369748	0.474422	1	7261	tags=55%, list=37%, signal=86%
REACTOME_SPHINGOLIPID_DE_NOVO_BIOSYNTHESIS	REACTOME_SPHINGOLIPID_DE_NOVO_BIOSYNTHESIS		29	0.31283	1.06051	0.319672	0.47374	1	1914	tags=21%, list=10%, signal=23%
REACTOME_SIGNALING_BY_FGFR1_MUTANTS	REACTOME_SIGNALING_BY_FGFR1_MUTANTS		28	0.315789	1.05882	0.351812	0.476145	1	6411	tags=54%, list=32%, signal=79%
REACTOME_P75_NTR_RECEPTOR_MEDIATED_SIGNALLING	REACTOME_P75_NTR_RECEPTOR_MEDIATED_SIGNALLING		79	0.251136	1.05858	0.339093	0.475535	1	2892	tags=23%, list=15%, signal=27%
REACTOME_NUCLEAR_RECEPTOR_TRANSCRIPTION_PATHWAY	REACTOME_NUCLEAR_RECEPTOR_TRANSCRIPTION_PATHWAY		46	0.27585	1.05476	0.355649	0.482263	1	3827	tags=33%, list=19%, signal=40%
BIOCARTA_BAD_PATHWAY	BIOCARTA_BAD_PATHWAY		26	0.311098	1.04755	0.402083	0.495608	1	4934	tags=35%, list=25%, signal=46%
KEGG_DRUG_METABOLISM_CYTOCHROME_P450	KEGG_DRUG_METABOLISM_CYTOCHROME_P450		59	0.263865	1.04414	0.33853	0.501444	1	4241	tags=27%, list=21%, signal=34%
REACTOME_DOWNSTREAM_SIGNALING_OF_ACTIVATED_FGFR	REACTOME_DOWNSTREAM_SIGNALING_OF_ACTIVATED_FGFR		95	0.244861	1.04238	0.346555	0.504042	1	3398	tags=22%, list=17%, signal=27%
REACTOME_NEGATIVE_REGULATION_OF_FGFR_SIGNALING	REACTOME_NEGATIVE_REGULATION_OF_FGFR_SIGNALING		36	0.294816	1.0417	0.382979	0.504355	1	6505	tags=56%, list=33%, signal=83%
BIOCARTA_NDKDYNAMIN_PATHWAY	BIOCARTA_NDKDYNAMIN_PATHWAY		15	0.366656	1.0417	0.379592	0.503223	1	2631	tags=27%, list=13%, signal=31%
PID_AJDISS_2PATHWAY	PID_AJDISS_2PATHWAY		45	0.280931	1.04021	0.379531	0.505109	1	4336	tags=36%, list=22%, signal=45%
REACTOME_ACTIVATION_OF_CHAPERONE_GENES_BY_XBP1S	REACTOME_ACTIVATION_OF_CHAPERONE_GENES_BY_XBP1S		43	0.281423	1.03997	0.377637	0.50443	1	3903	tags=33%, list=20%, signal=40%
PID_TNFPATHWAY	PID_TNFPATHWAY		45	0.278201	1.03985	0.382479	0.503574	1	1874	tags=16%, list=9%, signal=17%
REACTOME_GROWTH_HORMONE_RECEPTOR_SIGNALING	REACTOME_GROWTH_HORMONE_RECEPTOR_SIGNALING		24	0.329533	1.03517	0.394794	0.512095	1	3153	tags=25%, list=16%, signal=30%
PID_WNT_NONCANONICAL_PATHWAY	PID_WNT_NONCANONICAL_PATHWAY		32	0.295316	1.03169	0.409639	0.518347	1	2080	tags=22%, list=10%, signal=24%
KEGG_GNRH_SIGNALING_PATHWAY	KEGG_GNRH_SIGNALING_PATHWAY		94	0.239012	1.0304	0.385093	0.519915	1	3143	tags=19%, list=16%, signal=23%
BIOCARTA_PGC1A_PATHWAY	BIOCARTA_PGC1A_PATHWAY		20	0.326247	1.02666	0.396226	0.526668	1	2825	tags=30%, list=14%, signal=35%
BIOCARTA_GH_PATHWAY	BIOCARTA_GH_PATHWAY		28	0.307802	1.02545	0.414	0.528034	1	3153	tags=25%, list=16%, signal=30%
PID_NEPHRIN_NEPH1_PATHWAY	PID_NEPHRIN_NEPH1_PATHWAY		31	0.298003	1.02181	0.402746	0.534696	1	1284	tags=13%, list=6%, signal=14%
REACTOME_SIGNALLING_BY_NGF	REACTOME_SIGNALLING_BY_NGF		210	0.210839	1.02067	0.4	0.535824	1	3288	tags=22%, list=17%, signal=26%
KEGG_CHRONIC_MYELOID_LEUKEMIA	KEGG_CHRONIC_MYELOID_LEUKEMIA		72	0.249132	1.01482	0.402746	0.547503	1	2951	tags=22%, list=15%, signal=26%
KEGG_BLADDER_CANCER	KEGG_BLADDER_CANCER		41	0.270502	0.998916	0.461224	0.58149	1	3118	tags=24%, list=16%, signal=29%
REACTOME_SPHINGOLIPID_METABOLISM	REACTOME_SPHINGOLIPID_METABOLISM		62	0.251873	0.998511	0.434978	0.581087	1	2073	tags=16%, list=10%, signal=18%
KEGG_PPAR_SIGNALING_PATHWAY	KEGG_PPAR_SIGNALING_PATHWAY		67	0.247614	0.993326	0.480349	0.591698	1	4849	tags=37%, list=24%, signal=49%
KEGG_GLYCOSAMINOGLYCAN_BIOSYNTHESIS_HEPARAN_SULFATE	KEGG_GLYCOSAMINOGLYCAN_BIOSYNTHESIS_HEPARAN_SULFATE		26	0.299158	0.991643	0.465517	0.59408	1	2513	tags=19%, list=13%, signal=22%
BIOCARTA_CYTOKINE_PATHWAY	BIOCARTA_CYTOKINE_PATHWAY		21	0.310258	0.985294	0.458506	0.607382	1	7658	tags=62%, list=39%, signal=101%
BIOCARTA_IGF1_PATHWAY	BIOCARTA_IGF1_PATHWAY		21	0.316351	0.9816	0.467775	0.614174	1	6565	tags=43%, list=33%, signal=64%
PID_DELTANP63PATHWAY	PID_DELTANP63PATHWAY		45	0.261145	0.98114	0.4814	0.614005	1	2264	tags=22%, list=11%, signal=25%
REACTOME_ABC_FAMILY_PROTEINS_MEDIATED_TRANSPORT	REACTOME_ABC_FAMILY_PROTEINS_MEDIATED_TRANSPORT		32	0.281764	0.975544	0.485294	0.625495	1	952	tags=13%, list=5%, signal=13%
REACTOME_NEUROTRANSMITTER_RELEASE_CYCLE	REACTOME_NEUROTRANSMITTER_RELEASE_CYCLE		33	0.279877	0.973699	0.496703	0.628411	1	6323	tags=55%, list=32%, signal=80%
BIOCARTA_AGR_PATHWAY	BIOCARTA_AGR_PATHWAY		36	0.273055	0.973043	0.511879	0.628565	1	3299	tags=25%, list=17%, signal=30%
ST_GA13_PATHWAY	ST_GA13_PATHWAY		37	0.270537	0.971194	0.486081	0.631373	1	4677	tags=30%, list=24%, signal=39%
REACTOME_METABOLISM_OF_STEROID_HORMONES_AND_VITAMINS_A_AND_D	REACTOME_METABOLISM_OF_STEROID_HORMONES_AND_VITAMINS_A_AND_D		35	0.275341	0.965415	0.492441	0.643382	1	5127	tags=43%, list=26%, signal=58%
REACTOME_TRANSCRIPTIONAL_REGULATION_OF_WHITE_ADIPOCYTE_DIFFERENTIATION	REACTOME_TRANSCRIPTIONAL_REGULATION_OF_WHITE_ADIPOCYTE_DIFFERENTIATION		71	0.231962	0.962203	0.548246	0.649461	1	2200	tags=17%, list=11%, signal=19%
REACTOME_GLYCOSPHINGOLIPID_METABOLISM	REACTOME_GLYCOSPHINGOLIPID_METABOLISM		33	0.268653	0.960832	0.519149	0.651309	1	3423	tags=24%, list=17%, signal=29%
BIOCARTA_P53HYPOXIA_PATHWAY	BIOCARTA_P53HYPOXIA_PATHWAY		21	0.301486	0.958301	0.5	0.655914	1	297	tags=10%, list=1%, signal=10%
REACTOME_SIGNALING_BY_NOTCH1	REACTOME_SIGNALING_BY_NOTCH1		68	0.236371	0.954758	0.514894	0.662818	1	3257	tags=22%, list=16%, signal=26%
ST_GAQ_PATHWAY	ST_GAQ_PATHWAY		28	0.286071	0.952517	0.533477	0.666423	1	1837	tags=18%, list=9%, signal=20%
ST_G_ALPHA_I_PATHWAY	ST_G_ALPHA_I_PATHWAY		35	0.266467	0.94831	0.526316	0.675019	1	2579	tags=20%, list=13%, signal=23%
REACTOME_ACTIVATED_NOTCH1_TRANSMITS_SIGNAL_TO_THE_NUCLEUS	REACTOME_ACTIVATED_NOTCH1_TRANSMITS_SIGNAL_TO_THE_NUCLEUS		26	0.287566	0.940399	0.534591	0.691795	1	3115	tags=19%, list=16%, signal=23%
PID_HES_HEYPATHWAY	PID_HES_HEYPATHWAY		46	0.249444	0.938521	0.565217	0.694561	1	3039	tags=24%, list=15%, signal=28%
REACTOME_SIGNALING_BY_FGFR	REACTOME_SIGNALING_BY_FGFR		106	0.215203	0.935331	0.607456	0.700422	1	3398	tags=21%, list=17%, signal=25%
PID_CMYB_PATHWAY	PID_CMYB_PATHWAY		83	0.221984	0.9318	0.607375	0.707117	1	4299	tags=30%, list=22%, signal=38%
PID_IGF1_PATHWAY	PID_IGF1_PATHWAY		29	0.277219	0.930611	0.5629	0.7084	1	3164	tags=21%, list=16%, signal=25%
PID_INSULIN_PATHWAY	PID_INSULIN_PATHWAY		45	0.25026	0.928321	0.597826	0.712429	1	3416	tags=20%, list=17%, signal=24%
PID_P75NTRPATHWAY	PID_P75NTRPATHWAY		69	0.225584	0.92807	0.635611	0.711491	1	3664	tags=25%, list=18%, signal=30%
BIOCARTA_ACH_PATHWAY	BIOCARTA_ACH_PATHWAY		16	0.31547	0.922591	0.544643	0.722813	1	6078	tags=50%, list=31%, signal=72%
KEGG_ETHER_LIPID_METABOLISM	KEGG_ETHER_LIPID_METABOLISM		28	0.278504	0.91737	0.567391	0.733449	1	2567	tags=25%, list=13%, signal=29%
BIOCARTA_MAPK_PATHWAY	BIOCARTA_MAPK_PATHWAY		86	0.218134	0.911135	0.653422	0.746625	1	2304	tags=15%, list=12%, signal=17%
REACTOME_NUCLEOTIDE_BINDING_DOMAIN_LEUCINE_RICH_REPEAT_CONTAINING_RECEPTOR_NLR_SIGNALING_PATHWAYS	REACTOME_NUCLEOTIDE_BINDING_DOMAIN_LEUCINE_RICH_REPEAT_CONTAINING_RECEPTOR_NLR_SIGNALING_PATHWAYS		44	0.247044	0.909833	0.618625	0.748089	1	1899	tags=16%, list=10%, signal=18%
BIOCARTA_EGF_PATHWAY	BIOCARTA_EGF_PATHWAY		31	0.26707	0.908068	0.593148	0.750712	1	6876	tags=42%, list=35%, signal=64%
REACTOME_SIGNALING_BY_FGFR_MUTANTS	REACTOME_SIGNALING_BY_FGFR_MUTANTS		42	0.242865	0.90391	0.639752	0.758797	1	6411	tags=50%, list=32%, signal=74%
BIOCARTA_AT1R_PATHWAY	BIOCARTA_AT1R_PATHWAY		30	0.262309	0.903286	0.636559	0.758571	1	2304	tags=17%, list=12%, signal=19%
BIOCARTA_ARAP_PATHWAY	BIOCARTA_ARAP_PATHWAY		17	0.308075	0.89893	0.614286	0.766955	1	1034	tags=12%, list=5%, signal=12%
KEGG_ADIPOCYTOKINE_SIGNALING_PATHWAY	KEGG_ADIPOCYTOKINE_SIGNALING_PATHWAY		66	0.224756	0.895288	0.653192	0.773513	1	4160	tags=29%, list=21%, signal=36%
BIOCARTA_TOLL_PATHWAY	BIOCARTA_TOLL_PATHWAY		37	0.251825	0.894085	0.632353	0.774704	1	929	tags=11%, list=5%, signal=11%
REACTOME_DOWNSTREAM_SIGNAL_TRANSDUCTION	REACTOME_DOWNSTREAM_SIGNAL_TRANSDUCTION		89	0.209071	0.891273	0.709052	0.77953	1	3164	tags=18%, list=16%, signal=21%
SIG_PIP3_SIGNALING_IN_CARDIAC_MYOCTES	SIG_PIP3_SIGNALING_IN_CARDIAC_MYOCTES		67	0.218927	0.887403	0.686956	0.786717	1	1985	tags=13%, list=10%, signal=15%
KEGG_STEROID_HORMONE_BIOSYNTHESIS	KEGG_STEROID_HORMONE_BIOSYNTHESIS		44	0.235993	0.882711	0.688841	0.79573	1	2669	tags=16%, list=13%, signal=18%
REACTOME_PI_3K_CASCADE	REACTOME_PI_3K_CASCADE		54	0.227515	0.881868	0.671739	0.79603	1	3321	tags=20%, list=17%, signal=24%
REACTOME_INSULIN_SYNTHESIS_AND_PROCESSING	REACTOME_INSULIN_SYNTHESIS_AND_PROCESSING		20	0.285669	0.879738	0.644068	0.79912	1	2332	tags=20%, list=12%, signal=23%
REACTOME_OLFACTORY_SIGNALING_PATHWAY	REACTOME_OLFACTORY_SIGNALING_PATHWAY		74	0.21067	0.877206	0.718615	0.803237	1	14900	tags=99%, list=75%, signal=396%
KEGG_ENDOCYTOSIS	KEGG_ENDOCYTOSIS		174	0.181931	0.869911	0.8125	0.817532	1	4481	tags=27%, list=23%, signal=35%
SIG_CD40PATHWAYMAP	SIG_CD40PATHWAYMAP		33	0.251072	0.86917	0.682105	0.817545	1	5588	tags=42%, list=28%, signal=59%
REACTOME_NGF_SIGNALLING_VIA_TRKA_FROM_THE_PLASMA_MEMBRANE	REACTOME_NGF_SIGNALLING_VIA_TRKA_FROM_THE_PLASMA_MEMBRANE		132	0.189658	0.868762	0.757511	0.816806	1	3288	tags=20%, list=17%, signal=24%
REACTOME_CD28_DEPENDENT_PI3K_AKT_SIGNALING	REACTOME_CD28_DEPENDENT_PI3K_AKT_SIGNALING		21	0.279736	0.867607	0.639066	0.817539	1	3035	tags=24%, list=15%, signal=28%
REACTOME_SIGNALING_BY_FGFR_IN_DISEASE	REACTOME_SIGNALING_BY_FGFR_IN_DISEASE		119	0.193889	0.867516	0.76652	0.816046	1	3398	tags=20%, list=17%, signal=24%
REACTOME_PRE_NOTCH_TRANSCRIPTION_AND_TRANSLATION	REACTOME_PRE_NOTCH_TRANSCRIPTION_AND_TRANSLATION		23	0.271229	0.86621	0.688755	0.816992	1	2282	tags=17%, list=12%, signal=20%
PID_P38_MKK3_6PATHWAY	PID_P38_MKK3_6PATHWAY		26	0.267047	0.862884	0.651515	0.822399	1	3899	tags=27%, list=20%, signal=33%
KEGG_TYROSINE_METABOLISM	KEGG_TYROSINE_METABOLISM		42	0.233689	0.858679	0.720455	0.82979	1	1807	tags=14%, list=9%, signal=16%
REACTOME_PTM_GAMMA_CARBOXYLATION_HYPUSINE_FORMATION_AND_ARYLSULFATASE_ACTIVATION	REACTOME_PTM_GAMMA_CARBOXYLATION_HYPUSINE_FORMATION_AND_ARYLSULFATASE_ACTIVATION		25	0.266908	0.854107	0.685589	0.837515	1	6835	tags=52%, list=34%, signal=79%
KEGG_OTHER_GLYCAN_DEGRADATION	KEGG_OTHER_GLYCAN_DEGRADATION		15	0.289909	0.849496	0.683516	0.845279	1	3574	tags=27%, list=18%, signal=33%
ST_JNK_MAPK_PATHWAY	ST_JNK_MAPK_PATHWAY		40	0.23423	0.847793	0.708245	0.847126	1	4253	tags=25%, list=21%, signal=32%
PID_CD40_PATHWAY	PID_CD40_PATHWAY		31	0.24366	0.840848	0.7103	0.859593	1	3379	tags=23%, list=17%, signal=27%
REACTOME_ACYL_CHAIN_REMODELLING_OF_PC	REACTOME_ACYL_CHAIN_REMODELLING_OF_PC		21	0.271352	0.840833	0.682186	0.857914	1	2777	tags=19%, list=14%, signal=22%
REACTOME_CTLA4_INHIBITORY_SIGNALING	REACTOME_CTLA4_INHIBITORY_SIGNALING		21	0.27279	0.840602	0.713348	0.856675	1	4604	tags=38%, list=23%, signal=50%
ST_WNT_CA2_CYCLIC_GMP_PATHWAY	ST_WNT_CA2_CYCLIC_GMP_PATHWAY		20	0.274791	0.839036	0.698718	0.858089	1	2276	tags=15%, list=11%, signal=17%
REACTOME_TERMINATION_OF_O_GLYCAN_BIOSYNTHESIS	REACTOME_TERMINATION_OF_O_GLYCAN_BIOSYNTHESIS		21	0.267413	0.838829	0.694915	0.85679	1	3284	tags=29%, list=17%, signal=34%
BIOCARTA_AKT_PATHWAY	BIOCARTA_AKT_PATHWAY		22	0.26886	0.834605	0.687243	0.863323	1	6122	tags=45%, list=31%, signal=66%
BIOCARTA_ERK_PATHWAY	BIOCARTA_ERK_PATHWAY		28	0.247986	0.832621	0.711019	0.865443	1	1985	tags=18%, list=10%, signal=20%
REACTOME_NA_CL_DEPENDENT_NEUROTRANSMITTER_TRANSPORTERS	REACTOME_NA_CL_DEPENDENT_NEUROTRANSMITTER_TRANSPORTERS		17	0.28292	0.831421	0.715431	0.866117	1	5945	tags=47%, list=30%, signal=67%
REACTOME_ABCA_TRANSPORTERS_IN_LIPID_HOMEOSTASIS	REACTOME_ABCA_TRANSPORTERS_IN_LIPID_HOMEOSTASIS		16	0.280402	0.829533	0.685417	0.867871	1	952	tags=13%, list=5%, signal=13%
REACTOME_ACYL_CHAIN_REMODELLING_OF_PE	REACTOME_ACYL_CHAIN_REMODELLING_OF_PE		20	0.268379	0.828685	0.715706	0.867715	1	2777	tags=20%, list=14%, signal=23%
KEGG_INSULIN_SIGNALING_PATHWAY	KEGG_INSULIN_SIGNALING_PATHWAY		134	0.182756	0.828473	0.860566	0.866471	1	3416	tags=19%, list=17%, signal=23%
REACTOME_TRANSPORT_OF_INORGANIC_CATIONS_ANIONS_AND_AMINO_ACIDS_OLIGOPEPTIDES	REACTOME_TRANSPORT_OF_INORGANIC_CATIONS_ANIONS_AND_AMINO_ACIDS_OLIGOPEPTIDES		89	0.193818	0.827595	0.838013	0.866409	1	5448	tags=33%, list=27%, signal=45%
REACTOME_CYTOKINE_SIGNALING_IN_IMMUNE_SYSTEM	REACTOME_CYTOKINE_SIGNALING_IN_IMMUNE_SYSTEM		258	0.16616	0.826245	0.947598	0.867382	1	5086	tags=31%, list=26%, signal=41%
BIOCARTA_CCR3_PATHWAY	BIOCARTA_CCR3_PATHWAY		23	0.251248	0.816757	0.718884	0.882866	1	2166	tags=17%, list=11%, signal=20%
REACTOME_ANTIGEN_PRESENTATION_FOLDING_ASSEMBLY_AND_PEPTIDE_LOADING_OF_CLASS_I_MHC	REACTOME_ANTIGEN_PRESENTATION_FOLDING_ASSEMBLY_AND_PEPTIDE_LOADING_OF_CLASS_I_MHC		20	0.266234	0.815297	0.732181	0.883578	1	3218	tags=25%, list=16%, signal=30%
PID_TAP63PATHWAY	PID_TAP63PATHWAY		54	0.205741	0.814849	0.806742	0.882638	1	371	tags=7%, list=2%, signal=8%
KEGG_EPITHELIAL_CELL_SIGNALING_IN_HELICOBACTER_PYLORI_INFECTION	KEGG_EPITHELIAL_CELL_SIGNALING_IN_HELICOBACTER_PYLORI_INFECTION		67	0.20163	0.813818	0.84	0.882842	1	3711	tags=19%, list=19%, signal=24%
REACTOME_GLUTAMATE_NEUROTRANSMITTER_RELEASE_CYCLE	REACTOME_GLUTAMATE_NEUROTRANSMITTER_RELEASE_CYCLE		15	0.285119	0.804795	0.732919	0.897008	1	6323	tags=53%, list=32%, signal=78%
REACTOME_AMINE_DERIVED_HORMONES	REACTOME_AMINE_DERIVED_HORMONES		15	0.281139	0.802937	0.752066	0.898372	1	7649	tags=73%, list=39%, signal=119%
BIOCARTA_GPCR_PATHWAY	BIOCARTA_GPCR_PATHWAY		32	0.234742	0.802101	0.763209	0.898079	1	1101	tags=9%, list=6%, signal=10%
REACTOME_PI_METABOLISM	REACTOME_PI_METABOLISM		45	0.21412	0.797785	0.813364	0.903326	1	2587	tags=18%, list=13%, signal=20%
REACTOME_RAS_ACTIVATION_UOPN_CA2_INFUX_THROUGH_NMDA_RECEPTOR	REACTOME_RAS_ACTIVATION_UOPN_CA2_INFUX_THROUGH_NMDA_RECEPTOR		15	0.280187	0.795963	0.755889	0.904616	1	7840	tags=67%, list=40%, signal=110%
BIOCARTA_MEF2D_PATHWAY	BIOCARTA_MEF2D_PATHWAY		16	0.275072	0.795402	0.770661	0.903832	1	2631	tags=25%, list=13%, signal=29%
KEGG_PRIMARY_BILE_ACID_BIOSYNTHESIS	KEGG_PRIMARY_BILE_ACID_BIOSYNTHESIS		16	0.280428	0.79434	0.742794	0.903917	1	6131	tags=56%, list=31%, signal=81%
KEGG_OLFACTORY_TRANSDUCTION	KEGG_OLFACTORY_TRANSDUCTION		109	0.175652	0.78968	0.926829	0.909947	1	8615	tags=51%, list=43%, signal=90%
BIOCARTA_HSP27_PATHWAY	BIOCARTA_HSP27_PATHWAY		15	0.278351	0.787815	0.78125	0.911193	1	3074	tags=27%, list=16%, signal=32%
ST_TUMOR_NECROSIS_FACTOR_PATHWAY	ST_TUMOR_NECROSIS_FACTOR_PATHWAY		29	0.233799	0.780923	0.807611	0.919965	1	5598	tags=41%, list=28%, signal=58%
BIOCARTA_TNFR2_PATHWAY	BIOCARTA_TNFR2_PATHWAY		18	0.260701	0.780143	0.771186	0.91931	1	6070	tags=44%, list=31%, signal=64%
KEGG_ERBB_SIGNALING_PATHWAY	KEGG_ERBB_SIGNALING_PATHWAY		87	0.184309	0.77937	0.902287	0.918627	1	2459	tags=14%, list=12%, signal=16%
BIOCARTA_MET_PATHWAY	BIOCARTA_MET_PATHWAY		37	0.213143	0.775242	0.862069	0.922968	1	3288	tags=22%, list=17%, signal=26%
REACTOME_IRON_UPTAKE_AND_TRANSPORT	REACTOME_IRON_UPTAKE_AND_TRANSPORT		35	0.220499	0.774818	0.845815	0.921899	1	4541	tags=29%, list=23%, signal=37%
BIOCARTA_BARRESTIN_SRC_PATHWAY	BIOCARTA_BARRESTIN_SRC_PATHWAY		15	0.263323	0.754317	0.817992	0.948268	1	1900	tags=13%, list=10%, signal=15%
BIOCARTA_CD40_PATHWAY	BIOCARTA_CD40_PATHWAY		15	0.268008	0.754005	0.805139	0.946862	1	5844	tags=47%, list=29%, signal=66%
ST_INTERLEUKIN_4_PATHWAY	ST_INTERLEUKIN_4_PATHWAY		26	0.230039	0.75137	0.844569	0.948508	1	2308	tags=15%, list=12%, signal=17%
REACTOME_TRAFFICKING_OF_AMPA_RECEPTORS	REACTOME_TRAFFICKING_OF_AMPA_RECEPTORS		27	0.228011	0.749381	0.840517	0.949188	1	5609	tags=30%, list=28%, signal=41%
PID_ERBB1_RECEPTOR_PROXIMAL_PATHWAY	PID_ERBB1_RECEPTOR_PROXIMAL_PATHWAY		35	0.21299	0.745856	0.886598	0.951577	1	1985	tags=14%, list=10%, signal=16%
KEGG_NICOTINATE_AND_NICOTINAMIDE_METABOLISM	KEGG_NICOTINATE_AND_NICOTINAMIDE_METABOLISM		22	0.233386	0.744342	0.886076	0.951713	1	2123	tags=14%, list=11%, signal=15%
REACTOME_BASIGIN_INTERACTIONS	REACTOME_BASIGIN_INTERACTIONS		24	0.235096	0.743974	0.842767	0.950403	1	4286	tags=33%, list=22%, signal=42%
REACTOME_ERK_MAPK_TARGETS	REACTOME_ERK_MAPK_TARGETS		21	0.236486	0.741909	0.869748	0.951199	1	4604	tags=33%, list=23%, signal=43%
PID_LKB1_PATHWAY	PID_LKB1_PATHWAY		47	0.200776	0.738693	0.901566	0.953101	1	2694	tags=17%, list=14%, signal=20%
PID_ERBB4_PATHWAY	PID_ERBB4_PATHWAY		38	0.206435	0.736314	0.904255	0.954093	1	2824	tags=16%, list=14%, signal=18%
PID_ECADHERIN_KERATINOCYTE_PATHWAY	PID_ECADHERIN_KERATINOCYTE_PATHWAY		19	0.239374	0.723394	0.865801	0.966082	1	5123	tags=32%, list=26%, signal=43%
KEGG_METABOLISM_OF_XENOBIOTICS_BY_CYTOCHROME_P450	KEGG_METABOLISM_OF_XENOBIOTICS_BY_CYTOCHROME_P450		57	0.182734	0.718927	0.940711	0.968813	1	2669	tags=12%, list=13%, signal=14%
BIOCARTA_NOS1_PATHWAY	BIOCARTA_NOS1_PATHWAY		19	0.232823	0.717777	0.875519	0.968167	1	7517	tags=53%, list=38%, signal=85%
KEGG_SNARE_INTERACTIONS_IN_VESICULAR_TRANSPORT	KEGG_SNARE_INTERACTIONS_IN_VESICULAR_TRANSPORT		37	0.195024	0.707359	0.919831	0.976481	1	4041	tags=27%, list=20%, signal=34%
PID_PI3KPLCTRKPATHWAY	PID_PI3KPLCTRKPATHWAY		35	0.19711	0.703109	0.925764	0.978568	1	15924	tags=100%, list=80%, signal=507%
REACTOME_AMINE_COMPOUND_SLC_TRANSPORTERS	REACTOME_AMINE_COMPOUND_SLC_TRANSPORTERS		27	0.207563	0.701452	0.891258	0.978216	1	5945	tags=44%, list=30%, signal=63%
REACTOME_REGULATION_OF_KIT_SIGNALING	REACTOME_REGULATION_OF_KIT_SIGNALING		16	0.243613	0.700736	0.873706	0.977095	1	4576	tags=38%, list=23%, signal=49%
KEGG_APOPTOSIS	KEGG_APOPTOSIS		86	0.162076	0.692654	0.972516	0.982105	1	3439	tags=19%, list=17%, signal=22%
BIOCARTA_TFF_PATHWAY	BIOCARTA_TFF_PATHWAY		21	0.219614	0.685689	0.927983	0.985646	1	6122	tags=43%, list=31%, signal=62%
REACTOME_CREB_PHOSPHORYLATION_THROUGH_THE_ACTIVATION_OF_RAS	REACTOME_CREB_PHOSPHORYLATION_THROUGH_THE_ACTIVATION_OF_RAS		25	0.205349	0.679392	0.896861	0.988536	1	1549	tags=12%, list=8%, signal=13%
PID_CDC42_REG_PATHWAY	PID_CDC42_REG_PATHWAY		30	0.203885	0.67846	0.935982	0.987406	1	1420	tags=10%, list=7%, signal=11%
BIOCARTA_RELA_PATHWAY	BIOCARTA_RELA_PATHWAY		16	0.234453	0.675608	0.885593	0.987626	1	5844	tags=44%, list=29%, signal=62%
REACTOME_SIGNALLING_TO_RAS	REACTOME_SIGNALLING_TO_RAS		27	0.203679	0.670791	0.93464	0.989055	1	3711	tags=26%, list=19%, signal=32%
REACTOME_SIGNALLING_TO_ERKS	REACTOME_SIGNALLING_TO_ERKS		36	0.188112	0.667362	0.962264	0.98952	1	4060	tags=28%, list=20%, signal=35%
ST_P38_MAPK_PATHWAY	ST_P38_MAPK_PATHWAY		37	0.187751	0.666264	0.943689	0.988397	1	4690	tags=30%, list=24%, signal=39%
REACTOME_BILE_ACID_AND_BILE_SALT_METABOLISM	REACTOME_BILE_ACID_AND_BILE_SALT_METABOLISM		27	0.198514	0.665548	0.919321	0.987111	1	6131	tags=48%, list=31%, signal=70%
REACTOME_INSULIN_RECEPTOR_RECYCLING	REACTOME_INSULIN_RECEPTOR_RECYCLING		22	0.203968	0.63993	0.947154	0.999292	1	6662	tags=41%, list=34%, signal=62%
BIOCARTA_CDC42RAC_PATHWAY	BIOCARTA_CDC42RAC_PATHWAY		16	0.219658	0.636996	0.926339	0.998839	1	2507	tags=19%, list=13%, signal=21%
REACTOME_POST_NMDA_RECEPTOR_ACTIVATION_EVENTS	REACTOME_POST_NMDA_RECEPTOR_ACTIVATION_EVENTS		31	0.185228	0.63269	0.968287	0.99909	1	2097	tags=13%, list=11%, signal=14%
PID_EPHBFWDPATHWAY	PID_EPHBFWDPATHWAY		40	0.171129	0.628112	0.968354	0.999311	1	2652	tags=15%, list=13%, signal=17%
REACTOME_ACTIVATION_OF_NMDA_RECEPTOR_UPON_GLUTAMATE_BINDING_AND_POSTSYNAPTIC_EVENTS	REACTOME_ACTIVATION_OF_NMDA_RECEPTOR_UPON_GLUTAMATE_BINDING_AND_POSTSYNAPTIC_EVENTS		35	0.178934	0.627681	0.97032	0.997712	1	6543	tags=43%, list=33%, signal=64%
BIOCARTA_TID_PATHWAY	BIOCARTA_TID_PATHWAY		17	0.215042	0.625921	0.954262	0.996739	1	7663	tags=65%, list=39%, signal=105%
PID_ERBB1_INTERNALIZATION_PATHWAY	PID_ERBB1_INTERNALIZATION_PATHWAY		40	0.173043	0.625875	0.976242	0.995004	1	1985	tags=10%, list=10%, signal=11%
REACTOME_XENOBIOTICS	REACTOME_XENOBIOTICS		15	0.219568	0.624572	0.937093	0.993763	1	7791	tags=60%, list=39%, signal=99%
BIOCARTA_INSULIN_PATHWAY	BIOCARTA_INSULIN_PATHWAY		22	0.198739	0.61444	0.956067	0.996009	1	2911	tags=14%, list=15%, signal=16%
REACTOME_TRANSFERRIN_ENDOCYTOSIS_AND_RECYCLING	REACTOME_TRANSFERRIN_ENDOCYTOSIS_AND_RECYCLING		24	0.187798	0.612774	0.964286	0.994891	1	6662	tags=46%, list=34%, signal=69%
BIOCARTA_SPRY_PATHWAY	BIOCARTA_SPRY_PATHWAY		18	0.200979	0.605324	0.965739	0.995624	1	15844	tags=100%, list=80%, signal=497%
PID_NFKAPPABATYPICALPATHWAY	PID_NFKAPPABATYPICALPATHWAY		17	0.200969	0.581455	0.963283	1	1	15844	tags=100%, list=80%, signal=497%
KEGG_VASOPRESSIN_REGULATED_WATER_REABSORPTION	KEGG_VASOPRESSIN_REGULATED_WATER_REABSORPTION		44	0.15186	0.561943	1	1	1	4690	tags=27%, list=24%, signal=36%
REACTOME_TRANSPORT_OF_GLUCOSE_AND_OTHER_SUGARS_BILE_SALTS_AND_ORGANIC_ACIDS_METAL_IONS_AND_AMINE_COMPOUNDS	REACTOME_TRANSPORT_OF_GLUCOSE_AND_OTHER_SUGARS_BILE_SALTS_AND_ORGANIC_ACIDS_METAL_IONS_AND_AMINE_COMPOUNDS		87	0.128373	0.553416	1	1	1	4891	tags=26%, list=25%, signal=35%
BIOCARTA_IGF1R_PATHWAY	BIOCARTA_IGF1R_PATHWAY		23	0.164164	0.528675	0.993506	1	1	6058	tags=35%, list=31%, signal=50%
PID_ECADHERIN_NASCENTAJ_PATHWAY	PID_ECADHERIN_NASCENTAJ_PATHWAY		38	0.146558	0.527288	0.99568	1	1	4096	tags=18%, list=21%, signal=23%
BIOCARTA_CDMAC_PATHWAY	BIOCARTA_CDMAC_PATHWAY		16	0.175522	0.518938	0.977629	1	1	4160	tags=19%, list=21%, signal=24%
PID_LIS1PATHWAY	PID_LIS1PATHWAY		28	0.150483	0.496538	0.995868	1	1	3803	tags=18%, list=19%, signal=22%
REACTOME_SIGNALING_BY_NODAL	REACTOME_SIGNALING_BY_NODAL		16	0.154228	0.437738	0.997812	1	1	5882	tags=31%, list=30%, signal=44%
PID_IFNGPATHWAY	PID_IFNGPATHWAY		40	0.111699	0.403484	0.997727	1	1	2409	tags=10%, list=12%, signal=11%
BIOCARTA_GLEEVEC_PATHWAY	BIOCARTA_GLEEVEC_PATHWAY		23	0.122797	0.382337	1	0.999909	1	14492	tags=96%, list=73%, signal=355%

## Sheet: gsea_report_for_score_neg_13921
Supplementary Table S2 : LncRNA signature related signaling pathways with negative enrichment score ranked by enrichment score.
NAME	GS<br> follow link to MSigDB	GS DETAILS	SIZE	ES	NES	NOM p-val	FDR q-val	FWER p-val	RANK AT MAX	LEADING EDGE
REACTOME_DNA_REPLICATION	REACTOME_DNA_REPLICATION	Details ...	183	-0.705998	-3.29166	0	0	0	3812	tags=69%, list=19%, signal=84%
REACTOME_MITOTIC_M_M_G1_PHASES	REACTOME_MITOTIC_M_M_G1_PHASES	Details ...	163	-0.704789	-3.25166	0	0	0	3812	tags=68%, list=19%, signal=84%
REACTOME_CELL_CYCLE_MITOTIC	REACTOME_CELL_CYCLE_MITOTIC	Details ...	302	-0.648477	-3.22359	0	0	0	4251	tags=63%, list=21%, signal=79%
REACTOME_CELL_CYCLE	REACTOME_CELL_CYCLE	Details ...	369	-0.62888	-3.19993	0	0	0	4251	tags=59%, list=21%, signal=74%
REACTOME_CELL_CYCLE_CHECKPOINTS	REACTOME_CELL_CYCLE_CHECKPOINTS	Details ...	109	-0.698226	-3.04566	0	0	0	4240	tags=70%, list=21%, signal=88%
REACTOME_MITOTIC_PROMETAPHASE	REACTOME_MITOTIC_PROMETAPHASE	Details ...	82	-0.73272	-3.04062	0	0	0	1185	tags=55%, list=6%, signal=58%
REACTOME_S_PHASE	REACTOME_S_PHASE	Details ...	105	-0.684709	-2.96315	0	0	0	4240	tags=70%, list=21%, signal=89%
REACTOME_SYNTHESIS_OF_DNA	REACTOME_SYNTHESIS_OF_DNA	Details ...	89	-0.68827	-2.93264	0	0	0	4240	tags=71%, list=21%, signal=90%
REACTOME_G1_S_TRANSITION	REACTOME_G1_S_TRANSITION	Details ...	105	-0.674806	-2.92797	0	0	0	4240	tags=70%, list=21%, signal=88%
REACTOME_MITOTIC_G1_G1_S_PHASES	REACTOME_MITOTIC_G1_G1_S_PHASES	Details ...	129	-0.651109	-2.90475	0	0	0	4240	tags=65%, list=21%, signal=82%
REACTOME_G2_M_CHECKPOINTS	REACTOME_G2_M_CHECKPOINTS	Details ...	41	-0.797462	-2.86463	0	0	0	2221	tags=80%, list=11%, signal=90%
REACTOME_TCA_CYCLE_AND_RESPIRATORY_ELECTRON_TRANSPORT	REACTOME_TCA_CYCLE_AND_RESPIRATORY_ELECTRON_TRANSPORT	Details ...	119	-0.646016	-2.86279	0	0	0	3762	tags=64%, list=19%, signal=78%
PID_FANCONI_PATHWAY	PID_FANCONI_PATHWAY	Details ...	46	-0.765963	-2.83997	0	0	0	3420	tags=78%, list=17%, signal=94%
REACTOME_METABOLISM_OF_RNA	REACTOME_METABOLISM_OF_RNA	Details ...	236	-0.588024	-2.82941	0	0	0	5836	tags=69%, list=29%, signal=97%
REACTOME_PROCESSING_OF_CAPPED_INTRON_CONTAINING_PRE_MRNA	REACTOME_PROCESSING_OF_CAPPED_INTRON_CONTAINING_PRE_MRNA	Details ...	130	-0.634193	-2.82602	0	0	0	5007	tags=65%, list=25%, signal=86%
REACTOME_MITOCHONDRIAL_PROTEIN_IMPORT	REACTOME_MITOCHONDRIAL_PROTEIN_IMPORT	Details ...	47	-0.756997	-2.82521	0	0	0	3100	tags=77%, list=16%, signal=91%
REACTOME_MRNA_PROCESSING	REACTOME_MRNA_PROCESSING	Details ...	150	-0.625466	-2.82516	0	0	0	5007	tags=65%, list=25%, signal=87%
REACTOME_RESPIRATORY_ELECTRON_TRANSPORT_ATP_SYNTHESIS_BY_CHEMIOSMOTIC_COUPLING_AND_HEAT_PRODUCTION_BY_UNCOUPLING_PROTEINS_	REACTOME_RESPIRATORY_ELECTRON_TRANSPORT_ATP_SYNTHESIS_BY_CHEMIOSMOTIC_COUPLING_AND_HEAT_PRODUCTION_BY_UNCOUPLING_PROTEINS_	Details ...	83	-0.674052	-2.81491	0	0	0	4545	tags=73%, list=23%, signal=95%
REACTOME_ACTIVATION_OF_THE_PRE_REPLICATIVE_COMPLEX	REACTOME_ACTIVATION_OF_THE_PRE_REPLICATIVE_COMPLEX	Details ...	30	-0.826331	-2.8081	0	0	0	1784	tags=80%, list=9%, signal=88%
REACTOME_M_G1_TRANSITION	REACTOME_M_G1_TRANSITION	Details ...	77	-0.691466	-2.80268	0	0	0	4217	tags=70%, list=21%, signal=89%
REACTOME_ACTIVATION_OF_ATR_IN_RESPONSE_TO_REPLICATION_STRESS	REACTOME_ACTIVATION_OF_ATR_IN_RESPONSE_TO_REPLICATION_STRESS	Details ...	35	-0.8027	-2.76684	0	0	0	2597	tags=86%, list=13%, signal=98%
REACTOME_DEPOSITION_OF_NEW_CENPA_CONTAINING_NUCLEOSOMES_AT_THE_CENTROMERE	REACTOME_DEPOSITION_OF_NEW_CENPA_CONTAINING_NUCLEOSOMES_AT_THE_CENTROMERE	Details ...	38	-0.779098	-2.76428	0	0	0	2181	tags=53%, list=11%, signal=59%
REACTOME_DNA_REPAIR	REACTOME_DNA_REPAIR	Details ...	105	-0.641599	-2.74769	0	0	0	5240	tags=70%, list=26%, signal=94%
REACTOME_RESPIRATORY_ELECTRON_TRANSPORT	REACTOME_RESPIRATORY_ELECTRON_TRANSPORT	Details ...	66	-0.692295	-2.72484	0	0	0	4545	tags=76%, list=23%, signal=98%
KEGG_SPLICEOSOME	KEGG_SPLICEOSOME	Details ...	115	-0.61299	-2.70426	0	0	0	3463	tags=53%, list=17%, signal=64%
REACTOME_INFLUENZA_LIFE_CYCLE	REACTOME_INFLUENZA_LIFE_CYCLE	Details ...	122	-0.613484	-2.69585	0	0	0	4867	tags=65%, list=25%, signal=85%
REACTOME_DNA_STRAND_ELONGATION	REACTOME_DNA_STRAND_ELONGATION	Details ...	30	-0.794157	-2.68699	0	0	0	1784	tags=77%, list=9%, signal=84%
REACTOME_CHROMOSOME_MAINTENANCE	REACTOME_CHROMOSOME_MAINTENANCE	Details ...	93	-0.624326	-2.67874	0	0	0	1823	tags=44%, list=9%, signal=48%
REACTOME_METABOLISM_OF_NON_CODING_RNA	REACTOME_METABOLISM_OF_NON_CODING_RNA	Details ...	46	-0.718981	-2.66959	0	0	0	3672	tags=76%, list=19%, signal=93%
REACTOME_TRANSLATION	REACTOME_TRANSLATION	Details ...	131	-0.592233	-2.65701	0	0	0	6053	tags=72%, list=31%, signal=103%
REACTOME_REGULATION_OF_MITOTIC_CELL_CYCLE	REACTOME_REGULATION_OF_MITOTIC_CELL_CYCLE	Details ...	75	-0.6533	-2.65141	0	0	0	4217	tags=60%, list=21%, signal=76%
REACTOME_MRNA_SPLICING	REACTOME_MRNA_SPLICING	Details ...	101	-0.618301	-2.63488	0	0	0	5007	tags=62%, list=25%, signal=83%
REACTOME_ASSEMBLY_OF_THE_PRE_REPLICATIVE_COMPLEX	REACTOME_ASSEMBLY_OF_THE_PRE_REPLICATIVE_COMPLEX	Details ...	62	-0.680648	-2.62471	0	0	0	4832	tags=73%, list=24%, signal=96%
REACTOME_METABOLISM_OF_MRNA	REACTOME_METABOLISM_OF_MRNA	Details ...	193	-0.556175	-2.62131	0	0	0	5755	tags=64%, list=29%, signal=90%
REACTOME_APC_C_CDC20_MEDIATED_DEGRADATION_OF_MITOTIC_PROTEINS	REACTOME_APC_C_CDC20_MEDIATED_DEGRADATION_OF_MITOTIC_PROTEINS	Details ...	63	-0.654577	-2.62051	0	0	0	4832	tags=63%, list=24%, signal=84%
PID_PLK1_PATHWAY	PID_PLK1_PATHWAY	Details ...	46	-0.710739	-2.61991	0	0	0	3477	tags=65%, list=18%, signal=79%
REACTOME_ORC1_REMOVAL_FROM_CHROMATIN	REACTOME_ORC1_REMOVAL_FROM_CHROMATIN	Details ...	64	-0.654629	-2.61683	0	0	0	5009	tags=70%, list=25%, signal=94%
REACTOME_EXTENSION_OF_TELOMERES	REACTOME_EXTENSION_OF_TELOMERES	Details ...	26	-0.801037	-2.61514	0	0	0	1460	tags=73%, list=7%, signal=79%
REACTOME_RNA_POL_II_TRANSCRIPTION	REACTOME_RNA_POL_II_TRANSCRIPTION	Details ...	94	-0.621259	-2.61088	0	0	0	5045	tags=66%, list=25%, signal=88%
KEGG_DNA_REPLICATION	KEGG_DNA_REPLICATION	Details ...	35	-0.749751	-2.59834	0	0	0	3812	tags=83%, list=19%, signal=102%
REACTOME_LATE_PHASE_OF_HIV_LIFE_CYCLE	REACTOME_LATE_PHASE_OF_HIV_LIFE_CYCLE	Details ...	96	-0.614285	-2.58775	0	0	0	5755	tags=74%, list=29%, signal=104%
PID_BARD1PATHWAY	PID_BARD1PATHWAY	Details ...	29	-0.762112	-2.56781	0	0	0	3551	tags=79%, list=18%, signal=96%
REACTOME_TRANSCRIPTION	REACTOME_TRANSCRIPTION	Details ...	160	-0.552467	-2.55845	0	0	0	5045	tags=54%, list=25%, signal=72%
PID_ATR_PATHWAY	PID_ATR_PATHWAY	Details ...	39	-0.726173	-2.55318	0	0	0	3002	tags=69%, list=15%, signal=81%
KEGG_CELL_CYCLE	KEGG_CELL_CYCLE	Details ...	122	-0.57384	-2.55072	0	0	0	3025	tags=48%, list=15%, signal=57%
REACTOME_MRNA_SPLICING_MINOR_PATHWAY	REACTOME_MRNA_SPLICING_MINOR_PATHWAY	Details ...	42	-0.692605	-2.5468	0	0	0	3753	tags=67%, list=19%, signal=82%
REACTOME_APC_C_CDH1_MEDIATED_DEGRADATION_OF_CDC20_AND_OTHER_APC_C_CDH1_TARGETED_PROTEINS_IN_LATE_MITOSIS_EARLY_G1	REACTOME_APC_C_CDH1_MEDIATED_DEGRADATION_OF_CDC20_AND_OTHER_APC_C_CDH1_TARGETED_PROTEINS_IN_LATE_MITOSIS_EARLY_G1	Details ...	62	-0.648203	-2.53933	0	0	0	4832	tags=63%, list=24%, signal=83%
REACTOME_HIV_LIFE_CYCLE	REACTOME_HIV_LIFE_CYCLE	Details ...	109	-0.578835	-2.53661	0	0	0	5045	tags=66%, list=25%, signal=88%
REACTOME_E2F_MEDIATED_REGULATION_OF_DNA_REPLICATION	REACTOME_E2F_MEDIATED_REGULATION_OF_DNA_REPLICATION	Details ...	33	-0.750614	-2.53631	0	0	0	3812	tags=85%, list=19%, signal=105%
REACTOME_CDT1_ASSOCIATION_WITH_THE_CDC6_ORC_ORIGIN_COMPLEX	REACTOME_CDT1_ASSOCIATION_WITH_THE_CDC6_ORC_ORIGIN_COMPLEX	Details ...	53	-0.659436	-2.5313	0	0	0	4832	tags=68%, list=24%, signal=90%
REACTOME_INFLUENZA_VIRAL_RNA_TRANSCRIPTION_AND_REPLICATION	REACTOME_INFLUENZA_VIRAL_RNA_TRANSCRIPTION_AND_REPLICATION	Details ...	89	-0.601437	-2.5256	0	0	0	5534	tags=70%, list=28%, signal=96%
KEGG_OXIDATIVE_PHOSPHORYLATION	KEGG_OXIDATIVE_PHOSPHORYLATION	Details ...	118	-0.568169	-2.52138	0	0	0	4167	tags=53%, list=21%, signal=67%
REACTOME_3_UTR_MEDIATED_TRANSLATIONAL_REGULATION	REACTOME_3_UTR_MEDIATED_TRANSLATIONAL_REGULATION	Details ...	93	-0.589894	-2.52032	0	0	0	6038	tags=72%, list=30%, signal=103%
REACTOME_SRP_DEPENDENT_COTRANSLATIONAL_PROTEIN_TARGETING_TO_MEMBRANE	REACTOME_SRP_DEPENDENT_COTRANSLATIONAL_PROTEIN_TARGETING_TO_MEMBRANE	Details ...	96	-0.582446	-2.5113	0	0	0	6288	tags=72%, list=32%, signal=105%
REACTOME_TELOMERE_MAINTENANCE	REACTOME_TELOMERE_MAINTENANCE	Details ...	51	-0.6569	-2.50194	0	0	0	1460	tags=41%, list=7%, signal=44%
REACTOME_CYCLIN_E_ASSOCIATED_EVENTS_DURING_G1_S_TRANSITION_	REACTOME_CYCLIN_E_ASSOCIATED_EVENTS_DURING_G1_S_TRANSITION_	Details ...	61	-0.629869	-2.47948	0	0	0	5621	tags=72%, list=28%, signal=100%
REACTOME_G1_S_SPECIFIC_TRANSCRIPTION	REACTOME_G1_S_SPECIFIC_TRANSCRIPTION	Details ...	17	-0.820269	-2.46991	0	0	0	2509	tags=88%, list=13%, signal=101%
REACTOME_METABOLISM_OF_PROTEINS	REACTOME_METABOLISM_OF_PROTEINS	Details ...	396	-0.481837	-2.46514	0	0	0	6300	tags=66%, list=32%, signal=94%
KEGG_HUNTINGTONS_DISEASE	KEGG_HUNTINGTONS_DISEASE	Details ...	168	-0.52957	-2.46021	0	0	0	5047	tags=57%, list=25%, signal=75%
REACTOME_TRNA_AMINOACYLATION	REACTOME_TRNA_AMINOACYLATION	Details ...	41	-0.676147	-2.45788	0	0	0	5460	tags=80%, list=28%, signal=111%
REACTOME_TRANSPORT_OF_MATURE_TRANSCRIPT_TO_CYTOPLASM	REACTOME_TRANSPORT_OF_MATURE_TRANSCRIPT_TO_CYTOPLASM	Details ...	50	-0.649319	-2.45694	0	0	0	3672	tags=58%, list=19%, signal=71%
REACTOME_NONSENSE_MEDIATED_DECAY_ENHANCED_BY_THE_EXON_JUNCTION_COMPLEX	REACTOME_NONSENSE_MEDIATED_DECAY_ENHANCED_BY_THE_EXON_JUNCTION_COMPLEX	Details ...	93	-0.573914	-2.45619	0	0	0	6288	tags=72%, list=32%, signal=105%
KEGG_RIBOSOME	KEGG_RIBOSOME	Details ...	75	-0.597591	-2.45224	0	0	0	5475	tags=69%, list=28%, signal=95%
KEGG_PARKINSONS_DISEASE	KEGG_PARKINSONS_DISEASE	Details ...	115	-0.557103	-2.45109	0	0	0	4167	tags=57%, list=21%, signal=71%
BIOCARTA_ATRBRCA_PATHWAY	BIOCARTA_ATRBRCA_PATHWAY	Details ...	21	-0.797378	-2.44309	0	0	0	3397	tags=86%, list=17%, signal=103%
PID_AURORA_B_PATHWAY	PID_AURORA_B_PATHWAY	Details ...	38	-0.692845	-2.4329	0	0	0	2185	tags=66%, list=11%, signal=74%
KEGG_RNA_DEGRADATION	KEGG_RNA_DEGRADATION	Details ...	57	-0.624661	-2.40972	0	0	0	6492	tags=79%, list=33%, signal=117%
REACTOME_TRANSPORT_OF_MATURE_MRNA_DERIVED_FROM_AN_INTRONLESS_TRANSCRIPT	REACTOME_TRANSPORT_OF_MATURE_MRNA_DERIVED_FROM_AN_INTRONLESS_TRANSCRIPT	Details ...	31	-0.709119	-2.40926	0	0	0	3672	tags=71%, list=19%, signal=87%
REACTOME_PEPTIDE_CHAIN_ELONGATION	REACTOME_PEPTIDE_CHAIN_ELONGATION	Details ...	73	-0.59036	-2.40691	0	0	0	5475	tags=68%, list=28%, signal=94%
KEGG_PYRIMIDINE_METABOLISM	KEGG_PYRIMIDINE_METABOLISM	Details ...	90	-0.565733	-2.40201	0	0	0	4010	tags=54%, list=20%, signal=68%
KEGG_AMINOACYL_TRNA_BIOSYNTHESIS	KEGG_AMINOACYL_TRNA_BIOSYNTHESIS	Details ...	40	-0.66681	-2.38648	0	0	0	5460	tags=80%, list=28%, signal=110%
REACTOME_AUTODEGRADATION_OF_CDH1_BY_CDH1_APC_C	REACTOME_AUTODEGRADATION_OF_CDH1_BY_CDH1_APC_C	Details ...	54	-0.621096	-2.38438	0	0	0	4832	tags=59%, list=24%, signal=78%
REACTOME_PROCESSING_OF_CAPPED_INTRONLESS_PRE_MRNA	REACTOME_PROCESSING_OF_CAPPED_INTRONLESS_PRE_MRNA	Details ...	22	-0.771423	-2.37919	0	0	0	3306	tags=77%, list=17%, signal=93%
REACTOME_NUCLEOTIDE_EXCISION_REPAIR	REACTOME_NUCLEOTIDE_EXCISION_REPAIR	Details ...	49	-0.627877	-2.37858	0	0	0	5136	tags=65%, list=26%, signal=88%
REACTOME_TRANSCRIPTION_COUPLED_NER_TC_NER	REACTOME_TRANSCRIPTION_COUPLED_NER_TC_NER	Details ...	44	-0.646539	-2.37666	0	0	0	5136	tags=70%, list=26%, signal=95%
REACTOME_SCFSKP2_MEDIATED_DEGRADATION_OF_P27_P21	REACTOME_SCFSKP2_MEDIATED_DEGRADATION_OF_P27_P21	Details ...	52	-0.622055	-2.36884	0	0	0	4832	tags=63%, list=24%, signal=84%
REACTOME_SCF_BETA_TRCP_MEDIATED_DEGRADATION_OF_EMI1	REACTOME_SCF_BETA_TRCP_MEDIATED_DEGRADATION_OF_EMI1	Details ...	48	-0.627565	-2.36114	0	0	0	5621	tags=69%, list=28%, signal=96%
REACTOME_CLEAVAGE_OF_GROWING_TRANSCRIPT_IN_THE_TERMINATION_REGION_	REACTOME_CLEAVAGE_OF_GROWING_TRANSCRIPT_IN_THE_TERMINATION_REGION_	Details ...	40	-0.665538	-2.35716	0	0	0	3427	tags=58%, list=17%, signal=69%
REACTOME_ACTIVATION_OF_THE_MRNA_UPON_BINDING_OF_THE_CAP_BINDING_COMPLEX_AND_EIFS_AND_SUBSEQUENT_BINDING_TO_43S	REACTOME_ACTIVATION_OF_THE_MRNA_UPON_BINDING_OF_THE_CAP_BINDING_COMPLEX_AND_EIFS_AND_SUBSEQUENT_BINDING_TO_43S	Details ...	51	-0.609239	-2.35583	0	0	0	6917	tags=82%, list=35%, signal=126%
PID_ATM_PATHWAY	PID_ATM_PATHWAY	Details ...	34	-0.68915	-2.35547	0	0	0	3657	tags=68%, list=18%, signal=83%
REACTOME_RNA_POL_II_PRE_TRANSCRIPTION_EVENTS	REACTOME_RNA_POL_II_PRE_TRANSCRIPTION_EVENTS	Details ...	54	-0.615055	-2.35492	0	0	0	6173	tags=78%, list=31%, signal=113%
BIOCARTA_MCM_PATHWAY	BIOCARTA_MCM_PATHWAY	Details ...	18	-0.796658	-2.35363	0	0	0	1784	tags=78%, list=9%, signal=85%
REACTOME_P53_DEPENDENT_G1_DNA_DAMAGE_RESPONSE	REACTOME_P53_DEPENDENT_G1_DNA_DAMAGE_RESPONSE	Details ...	52	-0.613635	-2.35103	0	0	0	4832	tags=62%, list=24%, signal=81%
REACTOME_P53_INDEPENDENT_G1_S_DNA_DAMAGE_CHECKPOINT	REACTOME_P53_INDEPENDENT_G1_S_DNA_DAMAGE_CHECKPOINT	Details ...	47	-0.623856	-2.34306	0	0	0	5621	tags=68%, list=28%, signal=95%
REACTOME_FANCONI_ANEMIA_PATHWAY	REACTOME_FANCONI_ANEMIA_PATHWAY	Details ...	21	-0.76734	-2.3382	0	0	0	2768	tags=76%, list=14%, signal=88%
REACTOME_RNA_POL_II_TRANSCRIPTION_PRE_INITIATION_AND_PROMOTER_OPENING	REACTOME_RNA_POL_II_TRANSCRIPTION_PRE_INITIATION_AND_PROMOTER_OPENING	Details ...	39	-0.660485	-2.32968	0	0	0	5534	tags=79%, list=28%, signal=110%
REACTOME_INTERACTIONS_OF_VPR_WITH_HOST_CELLULAR_PROTEINS	REACTOME_INTERACTIONS_OF_VPR_WITH_HOST_CELLULAR_PROTEINS	Details ...	32	-0.676969	-2.32713	0	0	0	3672	tags=66%, list=19%, signal=80%
REACTOME_LAGGING_STRAND_SYNTHESIS	REACTOME_LAGGING_STRAND_SYNTHESIS	Details ...	19	-0.770517	-2.32094	0	0	0	1460	tags=68%, list=7%, signal=74%
KEGG_CITRATE_CYCLE_TCA_CYCLE	KEGG_CITRATE_CYCLE_TCA_CYCLE	Details ...	30	-0.693167	-2.31397	0	0	0	3762	tags=67%, list=19%, signal=82%
REACTOME_HIV_INFECTION	REACTOME_HIV_INFECTION	Details ...	187	-0.489074	-2.3121	0	0	0	5755	tags=63%, list=29%, signal=87%
REACTOME_CDK_MEDIATED_PHOSPHORYLATION_AND_REMOVAL_OF_CDC6	REACTOME_CDK_MEDIATED_PHOSPHORYLATION_AND_REMOVAL_OF_CDC6	Details ...	45	-0.628607	-2.31202	0	0	0	5621	tags=69%, list=28%, signal=96%
REACTOME_KINESINS	REACTOME_KINESINS	Details ...	23	-0.740438	-2.30501	0	0	0	1574	tags=52%, list=8%, signal=57%
REACTOME_G0_AND_EARLY_G1	REACTOME_G0_AND_EARLY_G1	Details ...	23	-0.721633	-2.2971	0	0	0	2509	tags=65%, list=13%, signal=75%
REACTOME_TRANSPORT_OF_RIBONUCLEOPROTEINS_INTO_THE_HOST_NUCLEUS	REACTOME_TRANSPORT_OF_RIBONUCLEOPROTEINS_INTO_THE_HOST_NUCLEUS	Details ...	27	-0.693417	-2.27297	0	0	0	3672	tags=67%, list=19%, signal=82%
KEGG_PEROXISOME	KEGG_PEROXISOME	Details ...	77	-0.554023	-2.26792	0	0	0	5203	tags=56%, list=26%, signal=75%
KEGG_PYRUVATE_METABOLISM	KEGG_PYRUVATE_METABOLISM	Details ...	39	-0.632269	-2.26713	0	0	0	3973	tags=54%, list=20%, signal=67%
REACTOME_AUTODEGRADATION_OF_THE_E3_UBIQUITIN_LIGASE_COP1	REACTOME_AUTODEGRADATION_OF_THE_E3_UBIQUITIN_LIGASE_COP1	Details ...	46	-0.608625	-2.25124	0	0	0	5621	tags=65%, list=28%, signal=91%
PID_E2F_PATHWAY	PID_E2F_PATHWAY	Details ...	73	-0.558865	-2.24905	0	0	0	5009	tags=64%, list=25%, signal=86%
REACTOME_DEADENYLATION_DEPENDENT_MRNA_DECAY	REACTOME_DEADENYLATION_DEPENDENT_MRNA_DECAY	Details ...	43	-0.619988	-2.24425	0	0	0	6881	tags=81%, list=35%, signal=124%
KEGG_MISMATCH_REPAIR	KEGG_MISMATCH_REPAIR	Details ...	21	-0.708279	-2.24322	0	0	0	3218	tags=67%, list=16%, signal=79%
REACTOME_SIGNALING_BY_WNT	REACTOME_SIGNALING_BY_WNT	Details ...	61	-0.574471	-2.23938	0	0	0	5621	tags=62%, list=28%, signal=87%
REACTOME_DOUBLE_STRAND_BREAK_REPAIR	REACTOME_DOUBLE_STRAND_BREAK_REPAIR	Details ...	22	-0.708672	-2.23688	0	7.95509e-06	0.001	3499	tags=68%, list=18%, signal=83%
REACTOME_NEP_NS2_INTERACTS_WITH_THE_CELLULAR_EXPORT_MACHINERY	REACTOME_NEP_NS2_INTERACTS_WITH_THE_CELLULAR_EXPORT_MACHINERY	Details ...	27	-0.686686	-2.23494	0	7.87785e-06	0.001	3672	tags=67%, list=19%, signal=82%
REACTOME_APC_CDC20_MEDIATED_DEGRADATION_OF_NEK2A	REACTOME_APC_CDC20_MEDIATED_DEGRADATION_OF_NEK2A	Details ...	20	-0.743336	-2.23288	0	7.8021e-06	0.001	4212	tags=70%, list=21%, signal=89%
REACTOME_INHIBITION_OF_THE_PROTEOLYTIC_ACTIVITY_OF_APC_C_REQUIRED_FOR_THE_ONSET_OF_ANAPHASE_BY_MITOTIC_SPINDLE_CHECKPOINT_COMPONENTS	REACTOME_INHIBITION_OF_THE_PROTEOLYTIC_ACTIVITY_OF_APC_C_REQUIRED_FOR_THE_ONSET_OF_ANAPHASE_BY_MITOTIC_SPINDLE_CHECKPOINT_COMPONENTS	Details ...	17	-0.756717	-2.2314	0	7.7278e-06	0.001	3700	tags=65%, list=19%, signal=79%
KEGG_PROTEASOME	KEGG_PROTEASOME	Details ...	42	-0.607173	-2.22686	0	7.65489e-06	0.001	5621	tags=64%, list=28%, signal=90%
REACTOME_FORMATION_OF_THE_TERNARY_COMPLEX_AND_SUBSEQUENTLY_THE_43S_COMPLEX	REACTOME_FORMATION_OF_THE_TERNARY_COMPLEX_AND_SUBSEQUENTLY_THE_43S_COMPLEX	Details ...	43	-0.611595	-2.22291	0	7.58335e-06	0.001	6917	tags=84%, list=35%, signal=128%
REACTOME_CYTOSOLIC_TRNA_AMINOACYLATION	REACTOME_CYTOSOLIC_TRNA_AMINOACYLATION	Details ...	24	-0.692415	-2.21625	0	7.51314e-06	0.001	4360	tags=75%, list=22%, signal=96%
KEGG_PROPANOATE_METABOLISM	KEGG_PROPANOATE_METABOLISM	Details ...	32	-0.647019	-2.21612	0	7.44421e-06	0.001	3973	tags=66%, list=20%, signal=82%
KEGG_NUCLEOTIDE_EXCISION_REPAIR	KEGG_NUCLEOTIDE_EXCISION_REPAIR	Details ...	44	-0.606817	-2.20848	0	7.37653e-06	0.001	6335	tags=73%, list=32%, signal=107%
REACTOME_PROCESSIVE_SYNTHESIS_ON_THE_LAGGING_STRAND	REACTOME_PROCESSIVE_SYNTHESIS_ON_THE_LAGGING_STRAND	Details ...	15	-0.770926	-2.19958	0	7.31008e-06	0.001	1460	tags=67%, list=7%, signal=72%
REACTOME_PYRUVATE_METABOLISM_AND_CITRIC_ACID_TCA_CYCLE	REACTOME_PYRUVATE_METABOLISM_AND_CITRIC_ACID_TCA_CYCLE	Details ...	40	-0.621532	-2.19727	0	7.24481e-06	0.001	3762	tags=60%, list=19%, signal=74%
REACTOME_FORMATION_OF_RNA_POL_II_ELONGATION_COMPLEX_	REACTOME_FORMATION_OF_RNA_POL_II_ELONGATION_COMPLEX_	Details ...	39	-0.610743	-2.19551	0	7.1807e-06	0.001	6173	tags=77%, list=31%, signal=111%
REACTOME_VIF_MEDIATED_DEGRADATION_OF_APOBEC3G	REACTOME_VIF_MEDIATED_DEGRADATION_OF_APOBEC3G	Details ...	48	-0.591472	-2.19517	0	7.11771e-06	0.001	6103	tags=71%, list=31%, signal=102%
KEGG_BASE_EXCISION_REPAIR	KEGG_BASE_EXCISION_REPAIR	Details ...	32	-0.646009	-2.18603	0	1.43908e-05	0.002	4590	tags=66%, list=23%, signal=85%
BIOCARTA_G2_PATHWAY	BIOCARTA_G2_PATHWAY	Details ...	24	-0.6848	-2.18238	0	1.42668e-05	0.002	2537	tags=54%, list=13%, signal=62%
REACTOME_GLOBAL_GENOMIC_NER_GG_NER	REACTOME_GLOBAL_GENOMIC_NER_GG_NER	Details ...	33	-0.635719	-2.17827	0	1.41448e-05	0.002	3096	tags=52%, list=16%, signal=61%
PID_MYC_ACTIVPATHWAY	PID_MYC_ACTIVPATHWAY	Details ...	77	-0.532467	-2.1771	0	1.40249e-05	0.002	3595	tags=49%, list=18%, signal=60%
REACTOME_DESTABILIZATION_OF_MRNA_BY_AUF1_HNRNP_D0	REACTOME_DESTABILIZATION_OF_MRNA_BY_AUF1_HNRNP_D0	Details ...	47	-0.577053	-2.17615	0	1.39071e-05	0.002	5621	tags=66%, list=28%, signal=92%
REACTOME_REGULATION_OF_ORNITHINE_DECARBOXYLASE_ODC	REACTOME_REGULATION_OF_ORNITHINE_DECARBOXYLASE_ODC	Details ...	47	-0.583087	-2.16738	0	2.07829e-05	0.003	6531	tags=72%, list=33%, signal=108%
REACTOME_MRNA_CAPPING	REACTOME_MRNA_CAPPING	Details ...	29	-0.653543	-2.16459	0	2.06111e-05	0.003	4959	tags=76%, list=25%, signal=101%
REACTOME_APC_C_CDC20_MEDIATED_DEGRADATION_OF_CYCLIN_B	REACTOME_APC_C_CDC20_MEDIATED_DEGRADATION_OF_CYCLIN_B	Details ...	18	-0.734036	-2.16123	0	2.04421e-05	0.003	4212	tags=67%, list=21%, signal=85%
BIOCARTA_PROTEASOME_PATHWAY	BIOCARTA_PROTEASOME_PATHWAY	Details ...	27	-0.647822	-2.15974	0	2.0276e-05	0.003	6671	tags=89%, list=34%, signal=134%
REACTOME_REGULATION_OF_MRNA_STABILITY_BY_PROTEINS_THAT_BIND_AU_RICH_ELEMENTS	REACTOME_REGULATION_OF_MRNA_STABILITY_BY_PROTEINS_THAT_BIND_AU_RICH_ELEMENTS	Details ...	78	-0.525186	-2.15942	0	2.01124e-05	0.003	5755	tags=62%, list=29%, signal=86%
KEGG_GLYCOSYLPHOSPHATIDYLINOSITOL_GPI_ANCHOR_BIOSYNTHESIS	KEGG_GLYCOSYLPHOSPHATIDYLINOSITOL_GPI_ANCHOR_BIOSYNTHESIS	Details ...	24	-0.67267	-2.15095	0	3.32928e-05	0.005	4213	tags=71%, list=21%, signal=90%
REACTOME_REGULATION_OF_GLUCOKINASE_BY_GLUCOKINASE_REGULATORY_PROTEIN	REACTOME_REGULATION_OF_GLUCOKINASE_BY_GLUCOKINASE_REGULATORY_PROTEIN	Details ...	27	-0.649783	-2.14736	0	3.30286e-05	0.005	3672	tags=63%, list=19%, signal=77%
REACTOME_CITRIC_ACID_CYCLE_TCA_CYCLE	REACTOME_CITRIC_ACID_CYCLE_TCA_CYCLE	Details ...	19	-0.714537	-2.13412	0	6.55124e-05	0.01	3762	tags=74%, list=19%, signal=91%
REACTOME_ANTIVIRAL_MECHANISM_BY_IFN_STIMULATED_GENES	REACTOME_ANTIVIRAL_MECHANISM_BY_IFN_STIMULATED_GENES	Details ...	65	-0.539824	-2.1327	0	7.1699e-05	0.011	2361	tags=34%, list=12%, signal=38%
REACTOME_PHOSPHORYLATION_OF_THE_APC_C	REACTOME_PHOSPHORYLATION_OF_THE_APC_C	Details ...	16	-0.751157	-2.12939	0	7.11432e-05	0.011	3700	tags=63%, list=19%, signal=77%
REACTOME_ANTIGEN_PROCESSING_UBIQUITINATION_PROTEASOME_DEGRADATION	REACTOME_ANTIGEN_PROCESSING_UBIQUITINATION_PROTEASOME_DEGRADATION	Details ...	195	-0.44956	-2.11851	0	7.74547e-05	0.012	6103	tags=56%, list=31%, signal=81%
REACTOME_MRNA_3_END_PROCESSING	REACTOME_MRNA_3_END_PROCESSING	Details ...	31	-0.630122	-2.11051	0	9.00262e-05	0.014	3427	tags=52%, list=17%, signal=62%
REACTOME_FORMATION_OF_THE_HIV1_EARLY_ELONGATION_COMPLEX	REACTOME_FORMATION_OF_THE_HIV1_EARLY_ELONGATION_COMPLEX	Details ...	29	-0.628726	-2.09294	0	0.000127561	0.02	4959	tags=69%, list=25%, signal=92%
REACTOME_CYCLIN_A_B1_ASSOCIATED_EVENTS_DURING_G2_M_TRANSITION	REACTOME_CYCLIN_A_B1_ASSOCIATED_EVENTS_DURING_G2_M_TRANSITION	Details ...	15	-0.750319	-2.09254	0	0.000126602	0.02	2848	tags=73%, list=14%, signal=86%
REACTOME_SYNTHESIS_OF_GLYCOSYLPHOSPHATIDYLINOSITOL_GPI	REACTOME_SYNTHESIS_OF_GLYCOSYLPHOSPHATIDYLINOSITOL_GPI	Details ...	16	-0.726478	-2.08658	0	0.000131929	0.021	4153	tags=81%, list=21%, signal=103%
KEGG_HOMOLOGOUS_RECOMBINATION	KEGG_HOMOLOGOUS_RECOMBINATION	Details ...	26	-0.642869	-2.08505	0	0.000150096	0.024	4965	tags=69%, list=25%, signal=92%
KEGG_ALZHEIMERS_DISEASE	KEGG_ALZHEIMERS_DISEASE	Details ...	154	-0.456217	-2.08111	0	0.000155297	0.025	4531	tags=47%, list=23%, signal=61%
REACTOME_ER_PHAGOSOME_PATHWAY	REACTOME_ER_PHAGOSOME_PATHWAY	Details ...	57	-0.526888	-2.07239	0	0.000166951	0.027	6531	tags=65%, list=33%, signal=97%
REACTOME_FORMATION_OF_TRANSCRIPTION_COUPLED_NER_TC_NER_REPAIR_COMPLEX	REACTOME_FORMATION_OF_TRANSCRIPTION_COUPLED_NER_TC_NER_REPAIR_COMPLEX	Details ...	29	-0.623751	-2.06719	0	0.000172082	0.028	5534	tags=69%, list=28%, signal=96%
REACTOME_RNA_POL_I_RNA_POL_III_AND_MITOCHONDRIAL_TRANSCRIPTION	REACTOME_RNA_POL_I_RNA_POL_III_AND_MITOCHONDRIAL_TRANSCRIPTION	Details ...	82	-0.498086	-2.06283	0	0.000183193	0.03	4525	tags=44%, list=23%, signal=57%
REACTOME_MITOTIC_G2_G2_M_PHASES	REACTOME_MITOTIC_G2_G2_M_PHASES	Details ...	78	-0.506104	-2.06135	0	0.000181884	0.03	5755	tags=59%, list=29%, signal=83%
REACTOME_POST_TRANSLATIONAL_MODIFICATION_SYNTHESIS_OF_GPI_ANCHORED_PROTEINS	REACTOME_POST_TRANSLATIONAL_MODIFICATION_SYNTHESIS_OF_GPI_ANCHORED_PROTEINS	Details ...	25	-0.637376	-2.05418	0	0.000198798	0.033	4153	tags=68%, list=21%, signal=86%
REACTOME_BIOSYNTHESIS_OF_THE_N_GLYCAN_PRECURSOR_DOLICHOL_LIPID_LINKED_OLIGOSACCHARIDE_LLO_AND_TRANSFER_TO_A_NASCENT_PROTEIN	REACTOME_BIOSYNTHESIS_OF_THE_N_GLYCAN_PRECURSOR_DOLICHOL_LIPID_LINKED_OLIGOSACCHARIDE_LLO_AND_TRANSFER_TO_A_NASCENT_PROTEIN	Details ...	26	-0.619231	-2.0512	0	0.000215206	0.036	4647	tags=81%, list=23%, signal=105%
PID_FOXM1PATHWAY	PID_FOXM1PATHWAY	Details ...	40	-0.574606	-2.04435	0	0.000231525	0.039	2385	tags=48%, list=12%, signal=54%
REACTOME_HOST_INTERACTIONS_OF_HIV_FACTORS	REACTOME_HOST_INTERACTIONS_OF_HIV_FACTORS	Details ...	119	-0.454885	-2.03281	0	0.000281796	0.048	5755	tags=60%, list=29%, signal=84%
REACTOME_RNA_POL_I_TRANSCRIPTION_INITIATION	REACTOME_RNA_POL_I_TRANSCRIPTION_INITIATION	Details ...	24	-0.651134	-2.02711	0	0.00032066	0.054	4959	tags=67%, list=25%, signal=89%
REACTOME_MITOCHONDRIAL_TRNA_AMINOACYLATION	REACTOME_MITOCHONDRIAL_TRNA_AMINOACYLATION	Details ...	20	-0.675238	-2.02122	0	0.000340868	0.058	4413	tags=70%, list=22%, signal=90%
PID_AURORA_A_PATHWAY	PID_AURORA_A_PATHWAY	Details ...	30	-0.608338	-2.02097	0	0.000338549	0.058	3235	tags=50%, list=16%, signal=60%
REACTOME_MEIOTIC_RECOMBINATION	REACTOME_MEIOTIC_RECOMBINATION	Details ...	46	-0.544502	-2.01935	0	0.000347806	0.059	2617	tags=28%, list=13%, signal=32%
BIOCARTA_MITOCHONDRIA_PATHWAY	BIOCARTA_MITOCHONDRIA_PATHWAY	Details ...	21	-0.651165	-2.01209	0	0.000385819	0.065	2946	tags=52%, list=15%, signal=61%
REACTOME_HOMOLOGOUS_RECOMBINATION_REPAIR_OF_REPLICATION_INDEPENDENT_DOUBLE_STRAND_BREAKS	REACTOME_HOMOLOGOUS_RECOMBINATION_REPAIR_OF_REPLICATION_INDEPENDENT_DOUBLE_STRAND_BREAKS	Details ...	16	-0.697339	-2.00633	0	0.000428299	0.072	3499	tags=69%, list=18%, signal=83%
REACTOME_METABOLISM_OF_VITAMINS_AND_COFACTORS	REACTOME_METABOLISM_OF_VITAMINS_AND_COFACTORS	Details ...	50	-0.527693	-2.00127	0	0.000464349	0.077	4757	tags=62%, list=24%, signal=81%
KEGG_RNA_POLYMERASE	KEGG_RNA_POLYMERASE	Details ...	27	-0.607705	-1.99416	0	0.000516399	0.086	4980	tags=67%, list=25%, signal=89%
KEGG_ONE_CARBON_POOL_BY_FOLATE	KEGG_ONE_CARBON_POOL_BY_FOLATE	Details ...	16	-0.69604	-1.96856	0.00194932	0.000761687	0.127	2105	tags=56%, list=11%, signal=63%
REACTOME_MICRORNA_MIRNA_BIOGENESIS	REACTOME_MICRORNA_MIRNA_BIOGENESIS	Details ...	17	-0.657745	-1.96132	0	0.000823514	0.139	3776	tags=65%, list=19%, signal=80%
REACTOME_CHOLESTEROL_BIOSYNTHESIS	REACTOME_CHOLESTEROL_BIOSYNTHESIS	Details ...	20	-0.64615	-1.95731	0	0.000861347	0.146	5275	tags=70%, list=27%, signal=95%
REACTOME_ACTIVATION_OF_NF_KAPPAB_IN_B_CELLS	REACTOME_ACTIVATION_OF_NF_KAPPAB_IN_B_CELLS	Details ...	60	-0.494778	-1.95444	0	0.000883083	0.151	5621	tags=57%, list=28%, signal=79%
REACTOME_CONVERSION_FROM_APC_C_CDC20_TO_APC_C_CDH1_IN_LATE_ANAPHASE	REACTOME_CONVERSION_FROM_APC_C_CDC20_TO_APC_C_CDH1_IN_LATE_ANAPHASE	Details ...	15	-0.691972	-1.9451	0	0.000979622	0.168	3700	tags=53%, list=19%, signal=66%
REACTOME_G1_PHASE	REACTOME_G1_PHASE	Details ...	35	-0.561852	-1.94504	0	0.000973422	0.168	5679	tags=66%, list=29%, signal=92%
REACTOME_METABOLISM_OF_NUCLEOTIDES	REACTOME_METABOLISM_OF_NUCLEOTIDES	Details ...	67	-0.485516	-1.9441	0	0.000972605	0.169	3512	tags=45%, list=18%, signal=54%
KEGG_VALINE_LEUCINE_AND_ISOLEUCINE_DEGRADATION	KEGG_VALINE_LEUCINE_AND_ISOLEUCINE_DEGRADATION	Details ...	44	-0.532429	-1.93884	0	0.00107074	0.184	5643	tags=68%, list=28%, signal=95%
REACTOME_METABOLISM_OF_AMINO_ACIDS_AND_DERIVATIVES	REACTOME_METABOLISM_OF_AMINO_ACIDS_AND_DERIVATIVES	Details ...	190	-0.414883	-1.93865	0	0.00106409	0.184	4890	tags=45%, list=25%, signal=59%
KEGG_UBIQUITIN_MEDIATED_PROTEOLYSIS	KEGG_UBIQUITIN_MEDIATED_PROTEOLYSIS	Details ...	132	-0.434616	-1.93759	0	0.00106765	0.185	6370	tags=53%, list=32%, signal=78%
REACTOME_ELONGATION_ARREST_AND_RECOVERY	REACTOME_ELONGATION_ARREST_AND_RECOVERY	Details ...	27	-0.593001	-1.93634	0	0.00107135	0.187	6173	tags=74%, list=31%, signal=107%
REACTOME_LOSS_OF_NLP_FROM_MITOTIC_CENTROSOMES	REACTOME_LOSS_OF_NLP_FROM_MITOTIC_CENTROSOMES	Details ...	56	-0.493026	-1.91288	0.00195312	0.00142304	0.241	1933	tags=32%, list=10%, signal=36%
REACTOME_PEROXISOMAL_LIPID_METABOLISM	REACTOME_PEROXISOMAL_LIPID_METABOLISM	Details ...	20	-0.641208	-1.90701	0	0.00151043	0.257	2062	tags=45%, list=10%, signal=50%
REACTOME_GLUCOSE_TRANSPORT	REACTOME_GLUCOSE_TRANSPORT	Details ...	38	-0.533937	-1.89703	0.0019084	0.00168099	0.286	3672	tags=50%, list=19%, signal=61%
REACTOME_BASE_EXCISION_REPAIR	REACTOME_BASE_EXCISION_REPAIR	Details ...	19	-0.630054	-1.88877	0	0.00188363	0.317	4590	tags=63%, list=23%, signal=82%
KEGG_PURINE_METABOLISM	KEGG_PURINE_METABOLISM	Details ...	149	-0.410462	-1.88591	0	0.00192266	0.323	3979	tags=42%, list=20%, signal=52%
REACTOME_REGULATION_OF_APOPTOSIS	REACTOME_REGULATION_OF_APOPTOSIS	Details ...	55	-0.485753	-1.88217	0	0.00197788	0.33	5621	tags=58%, list=28%, signal=81%
REACTOME_RESOLUTION_OF_AP_SITES_VIA_THE_MULTIPLE_NUCLEOTIDE_PATCH_REPLACEMENT_PATHWAY	REACTOME_RESOLUTION_OF_AP_SITES_VIA_THE_MULTIPLE_NUCLEOTIDE_PATCH_REPLACEMENT_PATHWAY	Details ...	17	-0.643757	-1.88062	0	0.00202526	0.335	5240	tags=71%, list=26%, signal=96%
REACTOME_ABORTIVE_ELONGATION_OF_HIV1_TRANSCRIPT_IN_THE_ABSENCE_OF_TAT	REACTOME_ABORTIVE_ELONGATION_OF_HIV1_TRANSCRIPT_IN_THE_ABSENCE_OF_TAT	Details ...	19	-0.614371	-1.86684	0.00187617	0.0024036	0.384	3753	tags=58%, list=19%, signal=71%
REACTOME_RNA_POL_I_TRANSCRIPTION	REACTOME_RNA_POL_I_TRANSCRIPTION	Details ...	49	-0.487589	-1.86316	0	0.00249427	0.396	4525	tags=39%, list=23%, signal=50%
REACTOME_DESTABILIZATION_OF_MRNA_BY_TRISTETRAPROLIN_TTP	REACTOME_DESTABILIZATION_OF_MRNA_BY_TRISTETRAPROLIN_TTP	Details ...	17	-0.625758	-1.84853	0	0.00298636	0.456	3009	tags=53%, list=15%, signal=62%
REACTOME_REGULATORY_RNA_PATHWAYS	REACTOME_REGULATORY_RNA_PATHWAYS	Details ...	20	-0.6021	-1.84739	0.00192678	0.00302312	0.462	3776	tags=55%, list=19%, signal=68%
REACTOME_BRANCHED_CHAIN_AMINO_ACID_CATABOLISM	REACTOME_BRANCHED_CHAIN_AMINO_ACID_CATABOLISM	Details ...	17	-0.641408	-1.84406	0	0.0031736	0.478	3380	tags=71%, list=17%, signal=85%
REACTOME_PURINE_METABOLISM	REACTOME_PURINE_METABOLISM	Details ...	33	-0.540029	-1.84284	0.00201207	0.00320842	0.484	4352	tags=52%, list=22%, signal=66%
REACTOME_ASPARAGINE_N_LINKED_GLYCOSYLATION	REACTOME_ASPARAGINE_N_LINKED_GLYCOSYLATION	Details ...	77	-0.452343	-1.84132	0	0.00329035	0.493	6014	tags=64%, list=30%, signal=91%
REACTOME_RECRUITMENT_OF_MITOTIC_CENTROSOME_PROTEINS_AND_COMPLEXES	REACTOME_RECRUITMENT_OF_MITOTIC_CENTROSOME_PROTEINS_AND_COMPLEXES	Details ...	63	-0.470246	-1.83987	0	0.00332346	0.497	1933	tags=30%, list=10%, signal=33%
BIOCARTA_EIF_PATHWAY	BIOCARTA_EIF_PATHWAY	Details ...	16	-0.631231	-1.8291	0.00185529	0.00371601	0.543	6881	tags=75%, list=35%, signal=115%
KEGG_PROTEIN_EXPORT	KEGG_PROTEIN_EXPORT	Details ...	23	-0.576949	-1.8242	0.00183486	0.00385582	0.561	6704	tags=74%, list=34%, signal=112%
KEGG_TERPENOID_BACKBONE_BIOSYNTHESIS	KEGG_TERPENOID_BACKBONE_BIOSYNTHESIS	Details ...	15	-0.6635	-1.82197	0.00191939	0.0039187	0.569	3985	tags=53%, list=20%, signal=67%
REACTOME_SULFUR_AMINO_ACID_METABOLISM	REACTOME_SULFUR_AMINO_ACID_METABOLISM	Details ...	24	-0.576047	-1.81812	0	0.00407841	0.586	4467	tags=63%, list=23%, signal=81%
KEGG_LYSINE_DEGRADATION	KEGG_LYSINE_DEGRADATION	Details ...	44	-0.497477	-1.81782	0.00184843	0.00406068	0.586	6359	tags=64%, list=32%, signal=93%
KEGG_BASAL_TRANSCRIPTION_FACTORS	KEGG_BASAL_TRANSCRIPTION_FACTORS	Details ...	33	-0.522103	-1.81583	0	0.00411661	0.595	6562	tags=73%, list=33%, signal=109%
REACTOME_FORMATION_OF_INCISION_COMPLEX_IN_GG_NER	REACTOME_FORMATION_OF_INCISION_COMPLEX_IN_GG_NER	Details ...	21	-0.596768	-1.80849	0.00558659	0.00442358	0.626	6335	tags=71%, list=32%, signal=105%
KEGG_SELENOAMINO_ACID_METABOLISM	KEGG_SELENOAMINO_ACID_METABOLISM	Details ...	26	-0.568232	-1.80783	0	0.00442279	0.626	4484	tags=65%, list=23%, signal=84%
REACTOME_RNA_POL_I_TRANSCRIPTION_TERMINATION	REACTOME_RNA_POL_I_TRANSCRIPTION_TERMINATION	Details ...	21	-0.585221	-1.80182	0.00392927	0.00469348	0.644	4959	tags=71%, list=25%, signal=95%
KEGG_BUTANOATE_METABOLISM	KEGG_BUTANOATE_METABOLISM	Details ...	33	-0.522256	-1.79794	0	0.00493436	0.662	5946	tags=64%, list=30%, signal=91%
REACTOME_POST_TRANSLATIONAL_PROTEIN_MODIFICATION	REACTOME_POST_TRANSLATIONAL_PROTEIN_MODIFICATION	Details ...	174	-0.385616	-1.79453	0	0.00516512	0.687	6285	tags=57%, list=32%, signal=83%
BIOCARTA_CELLCYCLE_PATHWAY	BIOCARTA_CELLCYCLE_PATHWAY	Details ...	23	-0.566129	-1.79249	0	0.00523164	0.692	2509	tags=43%, list=13%, signal=50%
PID_P53REGULATIONPATHWAY	PID_P53REGULATIONPATHWAY	Details ...	58	-0.457837	-1.78713	0	0.00549535	0.712	4570	tags=38%, list=23%, signal=49%
REACTOME_METABOLISM_OF_POLYAMINES	REACTOME_METABOLISM_OF_POLYAMINES	Details ...	15	-0.628557	-1.78696	0.0121212	0.00547131	0.712	2470	tags=53%, list=12%, signal=61%
REACTOME_AMINO_ACID_SYNTHESIS_AND_INTERCONVERSION_TRANSAMINATION	REACTOME_AMINO_ACID_SYNTHESIS_AND_INTERCONVERSION_TRANSAMINATION	Details ...	16	-0.617719	-1.78103	0.00190114	0.00586751	0.741	3546	tags=63%, list=18%, signal=76%
KEGG_N_GLYCAN_BIOSYNTHESIS	KEGG_N_GLYCAN_BIOSYNTHESIS	Details ...	45	-0.489335	-1.77744	0.00195312	0.00604832	0.755	6181	tags=71%, list=31%, signal=103%
REACTOME_DOWNSTREAM_SIGNALING_EVENTS_OF_B_CELL_RECEPTOR_BCR	REACTOME_DOWNSTREAM_SIGNALING_EVENTS_OF_B_CELL_RECEPTOR_BCR	Details ...	91	-0.431006	-1.7755	0	0.00613903	0.762	6543	tags=59%, list=33%, signal=88%
REACTOME_RNA_POL_III_TRANSCRIPTION	REACTOME_RNA_POL_III_TRANSCRIPTION	Details ...	33	-0.521813	-1.77348	0.00373832	0.00625076	0.775	4169	tags=52%, list=21%, signal=65%
KEGG_FATTY_ACID_METABOLISM	KEGG_FATTY_ACID_METABOLISM	Details ...	41	-0.478301	-1.76337	0.00557621	0.00699018	0.799	5685	tags=56%, list=29%, signal=78%
KEGG_CYSTEINE_AND_METHIONINE_METABOLISM	KEGG_CYSTEINE_AND_METHIONINE_METABOLISM	Details ...	34	-0.507911	-1.76252	0.00552486	0.0070231	0.801	4365	tags=56%, list=22%, signal=72%
REACTOME_RNA_POL_III_TRANSCRIPTION_INITIATION_FROM_TYPE_2_PROMOTER	REACTOME_RNA_POL_III_TRANSCRIPTION_INITIATION_FROM_TYPE_2_PROMOTER	Details ...	23	-0.5502	-1.71721	0.0092081	0.0112444	0.929	4169	tags=61%, list=21%, signal=77%
KEGG_GLYOXYLATE_AND_DICARBOXYLATE_METABOLISM	KEGG_GLYOXYLATE_AND_DICARBOXYLATE_METABOLISM	Details ...	16	-0.605778	-1.71484	0.00986193	0.0114621	0.935	4173	tags=63%, list=21%, signal=79%
REACTOME_CLASS_I_MHC_MEDIATED_ANTIGEN_PROCESSING_PRESENTATION	REACTOME_CLASS_I_MHC_MEDIATED_ANTIGEN_PROCESSING_PRESENTATION		232	-0.353896	-1.70604	0	0.0123346	0.952	6103	tags=50%, list=31%, signal=71%
REACTOME_TRIGLYCERIDE_BIOSYNTHESIS	REACTOME_TRIGLYCERIDE_BIOSYNTHESIS		38	-0.475912	-1.70579	0	0.0123032	0.952	4236	tags=47%, list=21%, signal=60%
REACTOME_CROSS_PRESENTATION_OF_SOLUBLE_EXOGENOUS_ANTIGENS_ENDOSOMES	REACTOME_CROSS_PRESENTATION_OF_SOLUBLE_EXOGENOUS_ANTIGENS_ENDOSOMES		46	-0.44923	-1.68774	0	0.0145546	0.969	5621	tags=59%, list=28%, signal=82%
REACTOME_DEADENYLATION_OF_MRNA	REACTOME_DEADENYLATION_OF_MRNA		18	-0.582149	-1.67605	0.0208729	0.0160847	0.979	6881	tags=78%, list=35%, signal=119%
BIOCARTA_ATM_PATHWAY	BIOCARTA_ATM_PATHWAY		20	-0.553555	-1.67517	0.0147601	0.0161097	0.981	3397	tags=45%, list=17%, signal=54%
KEGG_P53_SIGNALING_PATHWAY	KEGG_P53_SIGNALING_PATHWAY		68	-0.409343	-1.673	0.00380952	0.0163031	0.982	2599	tags=28%, list=13%, signal=32%
KEGG_OOCYTE_MEIOSIS	KEGG_OOCYTE_MEIOSIS		107	-0.386375	-1.66989	0.00189036	0.0166127	0.985	4301	tags=36%, list=22%, signal=46%
REACTOME_PYRUVATE_METABOLISM	REACTOME_PYRUVATE_METABOLISM		18	-0.573317	-1.66433	0.0220588	0.0173152	0.988	3534	tags=50%, list=18%, signal=61%
PID_TELOMERASEPATHWAY	PID_TELOMERASEPATHWAY		67	-0.412973	-1.65718	0.00376648	0.0183981	0.989	5020	tags=48%, list=25%, signal=64%
REACTOME_DESTABILIZATION_OF_MRNA_BY_BRF1	REACTOME_DESTABILIZATION_OF_MRNA_BY_BRF1		17	-0.561742	-1.65706	0.0150943	0.0183428	0.989	3009	tags=47%, list=15%, signal=55%
REACTOME_RNA_POL_III_TRANSCRIPTION_INITIATION_FROM_TYPE_3_PROMOTER	REACTOME_RNA_POL_III_TRANSCRIPTION_INITIATION_FROM_TYPE_3_PROMOTER		26	-0.50261	-1.64421	0.0094697	0.0203789	0.992	3979	tags=50%, list=20%, signal=62%
REACTOME_APOPTOSIS	REACTOME_APOPTOSIS		141	-0.361973	-1.6408	0	0.0208883	0.992	5667	tags=43%, list=29%, signal=60%
REACTOME_MEIOSIS	REACTOME_MEIOSIS		74	-0.401257	-1.62874	0.00763359	0.0231123	0.994	4126	tags=32%, list=21%, signal=41%
PID_MYC_PATHWAY	PID_MYC_PATHWAY		25	-0.503846	-1.6265	0.0193798	0.0234544	0.994	3082	tags=44%, list=16%, signal=52%
REACTOME_FATTY_ACID_TRIACYLGLYCEROL_AND_KETONE_BODY_METABOLISM	REACTOME_FATTY_ACID_TRIACYLGLYCEROL_AND_KETONE_BODY_METABOLISM		163	-0.350591	-1.61891	0	0.0248548	0.994	5275	tags=45%, list=27%, signal=61%
REACTOME_RNA_POL_III_TRANSCRIPTION_TERMINATION	REACTOME_RNA_POL_III_TRANSCRIPTION_TERMINATION		19	-0.53751	-1.5995	0.0152091	0.0292153	0.998	3979	tags=58%, list=20%, signal=72%
REACTOME_PERK_REGULATED_GENE_EXPRESSION	REACTOME_PERK_REGULATED_GENE_EXPRESSION		27	-0.482745	-1.59234	0.0275229	0.0307778	0.999	6567	tags=67%, list=33%, signal=100%
BIOCARTA_CASPASE_PATHWAY	BIOCARTA_CASPASE_PATHWAY		23	-0.505564	-1.58592	0.029877	0.0323828	1	2946	tags=39%, list=15%, signal=46%
REACTOME_PKB_MEDIATED_EVENTS	REACTOME_PKB_MEDIATED_EVENTS		28	-0.477003	-1.58472	0.0198198	0.0325681	1	7491	tags=75%, list=38%, signal=120%
REACTOME_ENDOSOMAL_SORTING_COMPLEX_REQUIRED_FOR_TRANSPORT_ESCRT	REACTOME_ENDOSOMAL_SORTING_COMPLEX_REQUIRED_FOR_TRANSPORT_ESCRT		25	-0.48985	-1.57741	0.0280374	0.0344581	1	6906	tags=64%, list=35%, signal=98%
PID_DNAPK_PATHWAY	PID_DNAPK_PATHWAY		15	-0.565142	-1.57287	0.0222635	0.0356096	1	7483	tags=73%, list=38%, signal=118%
REACTOME_GOLGI_ASSOCIATED_VESICLE_BIOGENESIS	REACTOME_GOLGI_ASSOCIATED_VESICLE_BIOGENESIS		48	-0.417836	-1.57127	0.00924214	0.0359169	1	6488	tags=60%, list=33%, signal=90%
REACTOME_SYNTHESIS_AND_INTERCONVERSION_OF_NUCLEOTIDE_DI_AND_TRIPHOSPHATES	REACTOME_SYNTHESIS_AND_INTERCONVERSION_OF_NUCLEOTIDE_DI_AND_TRIPHOSPHATES		16	-0.563047	-1.56969	0.0264151	0.0362378	1	4010	tags=63%, list=20%, signal=78%
REACTOME_ENOS_ACTIVATION_AND_REGULATION	REACTOME_ENOS_ACTIVATION_AND_REGULATION		17	-0.552046	-1.56892	0.0339623	0.0363589	1	4968	tags=71%, list=25%, signal=94%
REACTOME_INTRINSIC_PATHWAY_FOR_APOPTOSIS	REACTOME_INTRINSIC_PATHWAY_FOR_APOPTOSIS		29	-0.467155	-1.56029	0.0242991	0.038814	1	6332	tags=59%, list=32%, signal=86%
REACTOME_FATTY_ACYL_COA_BIOSYNTHESIS	REACTOME_FATTY_ACYL_COA_BIOSYNTHESIS		18	-0.521555	-1.55978	0.0309478	0.038765	1	4711	tags=61%, list=24%, signal=80%
REACTOME_DESTABILIZATION_OF_MRNA_BY_KSRP	REACTOME_DESTABILIZATION_OF_MRNA_BY_KSRP		17	-0.534985	-1.54865	0.0410156	0.0420396	1	4866	tags=53%, list=25%, signal=70%
REACTOME_ACTIVATION_OF_GENES_BY_ATF4	REACTOME_ACTIVATION_OF_GENES_BY_ATF4		24	-0.475382	-1.54226	0.0358566	0.0439015	1	4866	tags=50%, list=25%, signal=66%
REACTOME_GLUCOSE_METABOLISM	REACTOME_GLUCOSE_METABOLISM		61	-0.395222	-1.54126	0.0134357	0.0440458	1	5729	tags=48%, list=29%, signal=67%
KEGG_STEROID_BIOSYNTHESIS	KEGG_STEROID_BIOSYNTHESIS		15	-0.543679	-1.52768	0.0297398	0.0487421	1	4840	tags=60%, list=24%, signal=79%
REACTOME_RNA_POL_III_CHAIN_ELONGATION	REACTOME_RNA_POL_III_CHAIN_ELONGATION		17	-0.527094	-1.52273	0.0272904	0.0502707	1	3979	tags=59%, list=20%, signal=74%
BIOCARTA_FAS_PATHWAY	BIOCARTA_FAS_PATHWAY		30	-0.446844	-1.51079	0.0330097	0.054751	1	6695	tags=60%, list=34%, signal=90%
KEGG_MATURITY_ONSET_DIABETES_OF_THE_YOUNG	KEGG_MATURITY_ONSET_DIABETES_OF_THE_YOUNG		23	-0.468087	-1.49222	0.0481481	0.0624685	1	2799	tags=30%, list=14%, signal=35%
REACTOME_APOPTOTIC_EXECUTION_PHASE	REACTOME_APOPTOTIC_EXECUTION_PHASE		51	-0.393271	-1.48231	0.0252427	0.0669607	1	1905	tags=24%, list=10%, signal=26%
KEGG_FRUCTOSE_AND_MANNOSE_METABOLISM	KEGG_FRUCTOSE_AND_MANNOSE_METABOLISM		33	-0.428177	-1.47828	0.0512295	0.0686487	1	5754	tags=58%, list=29%, signal=81%
KEGG_GLYCEROLIPID_METABOLISM	KEGG_GLYCEROLIPID_METABOLISM		48	-0.392365	-1.47274	0.0330882	0.0709188	1	3973	tags=42%, list=20%, signal=52%
KEGG_ALANINE_ASPARTATE_AND_GLUTAMATE_METABOLISM	KEGG_ALANINE_ASPARTATE_AND_GLUTAMATE_METABOLISM		32	-0.43319	-1.4677	0.0481696	0.0731823	1	3511	tags=44%, list=18%, signal=53%
BIOCARTA_MTOR_PATHWAY	BIOCARTA_MTOR_PATHWAY		23	-0.465521	-1.45987	0.0447761	0.0769632	1	7491	tags=52%, list=38%, signal=84%
KEGG_PENTOSE_PHOSPHATE_PATHWAY	KEGG_PENTOSE_PHOSPHATE_PATHWAY		25	-0.445556	-1.45659	0.0536044	0.0783657	1	5907	tags=56%, list=30%, signal=80%
KEGG_GLYCOLYSIS_GLUCONEOGENESIS	KEGG_GLYCOLYSIS_GLUCONEOGENESIS		60	-0.366717	-1.45348	0.0405405	0.0797697	1	3973	tags=35%, list=20%, signal=44%
PID_RB_1PATHWAY	PID_RB_1PATHWAY		64	-0.371654	-1.45033	0.0235294	0.0811576	1	5009	tags=47%, list=25%, signal=63%
REACTOME_FORMATION_OF_TUBULIN_FOLDING_INTERMEDIATES_BY_CCT_TRIC	REACTOME_FORMATION_OF_TUBULIN_FOLDING_INTERMEDIATES_BY_CCT_TRIC		18	-0.483869	-1.44802	0.0780669	0.0822034	1	3479	tags=61%, list=18%, signal=74%
REACTOME_GLUCONEOGENESIS	REACTOME_GLUCONEOGENESIS		31	-0.43056	-1.43787	0.0467836	0.0876604	1	4923	tags=45%, list=25%, signal=60%
REACTOME_TRANS_GOLGI_NETWORK_VESICLE_BUDDING	REACTOME_TRANS_GOLGI_NETWORK_VESICLE_BUDDING		55	-0.377542	-1.43752	0.036965	0.0875129	1	6488	tags=53%, list=33%, signal=78%
SA_CASPASE_CASCADE	SA_CASPASE_CASCADE		19	-0.473268	-1.43316	0.0671785	0.0897339	1	7336	tags=68%, list=37%, signal=109%
KEGG_GLUTATHIONE_METABOLISM	KEGG_GLUTATHIONE_METABOLISM		47	-0.384051	-1.43037	0.0417457	0.0910459	1	4572	tags=45%, list=23%, signal=58%
BIOCARTA_RACCYCD_PATHWAY	BIOCARTA_RACCYCD_PATHWAY		26	-0.436155	-1.41737	0.0511811	0.0988859	1	5293	tags=42%, list=27%, signal=58%
REACTOME_PREFOLDIN_MEDIATED_TRANSFER_OF_SUBSTRATE_TO_CCT_TRIC	REACTOME_PREFOLDIN_MEDIATED_TRANSFER_OF_SUBSTRATE_TO_CCT_TRIC		24	-0.436238	-1.40561	0.0589391	0.106355	1	3943	tags=54%, list=20%, signal=68%
REACTOME_PHASE_II_CONJUGATION	REACTOME_PHASE_II_CONJUGATION		55	-0.362595	-1.39239	0.0490566	0.11542	1	5173	tags=44%, list=26%, signal=59%
REACTOME_GAB1_SIGNALOSOME	REACTOME_GAB1_SIGNALOSOME		36	-0.397094	-1.38237	0.0769231	0.122651	1	5658	tags=50%, list=29%, signal=70%
BIOCARTA_DEATH_PATHWAY	BIOCARTA_DEATH_PATHWAY		32	-0.403685	-1.37483	0.0862385	0.128078	1	7202	tags=59%, list=36%, signal=93%
REACTOME_SIGNALING_BY_THE_B_CELL_RECEPTOR_BCR	REACTOME_SIGNALING_BY_THE_B_CELL_RECEPTOR_BCR		118	-0.307845	-1.36556	0.0283554	0.135296	1	5658	tags=44%, list=29%, signal=61%
KEGG_AMINO_SUGAR_AND_NUCLEOTIDE_SUGAR_METABOLISM	KEGG_AMINO_SUGAR_AND_NUCLEOTIDE_SUGAR_METABOLISM		42	-0.381606	-1.36392	0.0640301	0.136126	1	4514	tags=50%, list=23%, signal=65%
REACTOME_PI3K_EVENTS_IN_ERBB2_SIGNALING	REACTOME_PI3K_EVENTS_IN_ERBB2_SIGNALING		42	-0.37076	-1.35528	0.0755065	0.143146	1	5658	tags=45%, list=29%, signal=63%
SA_G1_AND_S_PHASES	SA_G1_AND_S_PHASES		15	-0.488162	-1.35251	0.0900383	0.144934	1	4240	tags=47%, list=21%, signal=59%
PID_P73PATHWAY	PID_P73PATHWAY		77	-0.322911	-1.33264	0.0460922	0.162882	1	5185	tags=36%, list=26%, signal=49%
REACTOME_CTNNB1_PHOSPHORYLATION_CASCADE	REACTOME_CTNNB1_PHOSPHORYLATION_CASCADE		15	-0.476466	-1.32887	0.13308	0.166002	1	7151	tags=73%, list=36%, signal=115%
PID_SMAD2_3PATHWAY	PID_SMAD2_3PATHWAY		17	-0.461433	-1.32161	0.130769	0.172599	1	6416	tags=59%, list=32%, signal=87%
PID_BETACATENIN_DEG_PATHWAY	PID_BETACATENIN_DEG_PATHWAY		17	-0.434926	-1.31515	0.116541	0.178644	1	7474	tags=76%, list=38%, signal=123%
REACTOME_PROTEIN_FOLDING	REACTOME_PROTEIN_FOLDING		47	-0.35523	-1.31353	0.0898662	0.17961	1	3943	tags=43%, list=20%, signal=53%
KEGG_PORPHYRIN_AND_CHLOROPHYLL_METABOLISM	KEGG_PORPHYRIN_AND_CHLOROPHYLL_METABOLISM		29	-0.388698	-1.31142	0.126437	0.181141	1	5043	tags=41%, list=25%, signal=55%
BIOCARTA_TNFR1_PATHWAY	BIOCARTA_TNFR1_PATHWAY		29	-0.390994	-1.30358	0.123288	0.188698	1	7136	tags=66%, list=36%, signal=102%
REACTOME_ZINC_TRANSPORTERS	REACTOME_ZINC_TRANSPORTERS		15	-0.459638	-1.30216	0.150094	0.189579	1	6222	tags=53%, list=31%, signal=78%
PID_MTOR_4PATHWAY	PID_MTOR_4PATHWAY		69	-0.319857	-1.29817	0.0890152	0.193163	1	7491	tags=59%, list=38%, signal=95%
REACTOME_ASSOCIATION_OF_TRIC_CCT_WITH_TARGET_PROTEINS_DURING_BIOSYNTHESIS	REACTOME_ASSOCIATION_OF_TRIC_CCT_WITH_TARGET_PROTEINS_DURING_BIOSYNTHESIS		24	-0.413792	-1.29465	0.139265	0.196339	1	3757	tags=46%, list=19%, signal=56%
BIOCARTA_G1_PATHWAY	BIOCARTA_G1_PATHWAY		28	-0.381482	-1.28778	0.129159	0.203302	1	2509	tags=36%, list=13%, signal=41%
REACTOME_FACTORS_INVOLVED_IN_MEGAKARYOCYTE_DEVELOPMENT_AND_PLATELET_PRODUCTION	REACTOME_FACTORS_INVOLVED_IN_MEGAKARYOCYTE_DEVELOPMENT_AND_PLATELET_PRODUCTION		113	-0.296127	-1.28517	0.0678571	0.205493	1	4962	tags=30%, list=25%, signal=40%
REACTOME_GLYCOLYSIS	REACTOME_GLYCOLYSIS		26	-0.391636	-1.28369	0.138258	0.206487	1	7824	tags=73%, list=39%, signal=121%
KEGG_ARGININE_AND_PROLINE_METABOLISM	KEGG_ARGININE_AND_PROLINE_METABOLISM		51	-0.33851	-1.27686	0.109057	0.21343	1	5143	tags=45%, list=26%, signal=61%
REACTOME_PIP3_ACTIVATES_AKT_SIGNALING	REACTOME_PIP3_ACTIVATES_AKT_SIGNALING		27	-0.391641	-1.27667	0.141026	0.212876	1	5658	tags=48%, list=29%, signal=67%
REACTOME_ANTIGEN_PROCESSING_CROSS_PRESENTATION	REACTOME_ANTIGEN_PROCESSING_CROSS_PRESENTATION		71	-0.315543	-1.268	0.0968343	0.222565	1	4832	tags=41%, list=24%, signal=54%
REACTOME_MEMBRANE_TRAFFICKING	REACTOME_MEMBRANE_TRAFFICKING		119	-0.287553	-1.26764	0.0789946	0.222238	1	5380	tags=39%, list=27%, signal=54%
PID_HDAC_CLASSI_PATHWAY	PID_HDAC_CLASSI_PATHWAY		66	-0.320957	-1.26739	0.110251	0.221678	1	4839	tags=41%, list=24%, signal=54%
REACTOME_SMAD2_SMAD3_SMAD4_HETEROTRIMER_REGULATES_TRANSCRIPTION	REACTOME_SMAD2_SMAD3_SMAD4_HETEROTRIMER_REGULATES_TRANSCRIPTION		25	-0.385118	-1.26599	0.159574	0.222609	1	4987	tags=56%, list=25%, signal=75%
REACTOME_PI3K_EVENTS_IN_ERBB4_SIGNALING	REACTOME_PI3K_EVENTS_IN_ERBB4_SIGNALING		36	-0.359306	-1.26293	0.148362	0.225743	1	5658	tags=44%, list=29%, signal=62%
KEGG_O_GLYCAN_BIOSYNTHESIS	KEGG_O_GLYCAN_BIOSYNTHESIS		26	-0.383194	-1.25614	0.134241	0.233562	1	3832	tags=35%, list=19%, signal=43%
KEGG_PROGESTERONE_MEDIATED_OOCYTE_MATURATION	KEGG_PROGESTERONE_MEDIATED_OOCYTE_MATURATION		83	-0.298842	-1.24658	0.121479	0.244974	1	3737	tags=31%, list=19%, signal=38%
KEGG_BIOSYNTHESIS_OF_UNSATURATED_FATTY_ACIDS	KEGG_BIOSYNTHESIS_OF_UNSATURATED_FATTY_ACIDS		19	-0.399083	-1.23969	0.197183	0.253222	1	1863	tags=26%, list=9%, signal=29%
REACTOME_METABOLISM_OF_LIPIDS_AND_LIPOPROTEINS	REACTOME_METABOLISM_OF_LIPIDS_AND_LIPOPROTEINS		456	-0.238207	-1.23013	0.0291595	0.265458	1	4871	tags=32%, list=25%, signal=42%
BIOCARTA_P53_PATHWAY	BIOCARTA_P53_PATHWAY		16	-0.431196	-1.22638	0.2	0.269747	1	2537	tags=38%, list=13%, signal=43%
REACTOME_GLUTATHIONE_CONJUGATION	REACTOME_GLUTATHIONE_CONJUGATION		21	-0.391381	-1.21811	0.220974	0.280961	1	4522	tags=48%, list=23%, signal=62%
BIOCARTA_IGF1MTOR_PATHWAY	BIOCARTA_IGF1MTOR_PATHWAY		20	-0.405196	-1.21637	0.208163	0.282505	1	6594	tags=60%, list=33%, signal=90%
PID_PRLSIGNALINGEVENTSPATHWAY	PID_PRLSIGNALINGEVENTSPATHWAY		23	-0.384395	-1.21586	0.190751	0.28221	1	6066	tags=57%, list=31%, signal=81%
BIOCARTA_CHEMICAL_PATHWAY	BIOCARTA_CHEMICAL_PATHWAY		22	-0.390853	-1.21172	0.2	0.287292	1	5672	tags=45%, list=29%, signal=64%
REACTOME_TRANSPORT_OF_VITAMINS_NUCLEOSIDES_AND_RELATED_MOLECULES	REACTOME_TRANSPORT_OF_VITAMINS_NUCLEOSIDES_AND_RELATED_MOLECULES		30	-0.356054	-1.20324	0.198077	0.298759	1	4402	tags=33%, list=22%, signal=43%
REACTOME_PPARA_ACTIVATES_GENE_EXPRESSION	REACTOME_PPARA_ACTIVATES_GENE_EXPRESSION		100	-0.281675	-1.19833	0.141593	0.305055	1	5072	tags=40%, list=26%, signal=53%
BIOCARTA_TEL_PATHWAY	BIOCARTA_TEL_PATHWAY		18	-0.399854	-1.19759	0.224371	0.30512	1	6705	tags=50%, list=34%, signal=75%
REACTOME_TRIF_MEDIATED_TLR3_SIGNALING	REACTOME_TRIF_MEDIATED_TLR3_SIGNALING		71	-0.292734	-1.19682	0.160149	0.305242	1	4422	tags=28%, list=22%, signal=36%
PID_ERBB1_DOWNSTREAM_PATHWAY	PID_ERBB1_DOWNSTREAM_PATHWAY		105	-0.277651	-1.19632	0.145794	0.304947	1	6378	tags=40%, list=32%, signal=59%
REACTOME_GLYCEROPHOSPHOLIPID_BIOSYNTHESIS	REACTOME_GLYCEROPHOSPHOLIPID_BIOSYNTHESIS		81	-0.287053	-1.19538	0.151803	0.305328	1	6572	tags=48%, list=33%, signal=72%
REACTOME_PYRIMIDINE_METABOLISM	REACTOME_PYRIMIDINE_METABOLISM		22	-0.384027	-1.19105	0.216535	0.311031	1	2931	tags=32%, list=15%, signal=37%
REACTOME_TRANSCRIPTIONAL_ACTIVITY_OF_SMAD2_SMAD3_SMAD4_HETEROTRIMER	REACTOME_TRANSCRIPTIONAL_ACTIVITY_OF_SMAD2_SMAD3_SMAD4_HETEROTRIMER		36	-0.339948	-1.18969	0.191288	0.312043	1	4987	tags=47%, list=25%, signal=63%
KEGG_PENTOSE_AND_GLUCURONATE_INTERCONVERSIONS	KEGG_PENTOSE_AND_GLUCURONATE_INTERCONVERSIONS		15	-0.416957	-1.18836	0.236	0.313208	1	6382	tags=60%, list=32%, signal=88%
REACTOME_RNA_POL_I_PROMOTER_OPENING	REACTOME_RNA_POL_I_PROMOTER_OPENING		24	-0.370216	-1.18183	0.223735	0.322476	1	8663	tags=54%, list=44%, signal=96%
REACTOME_SLC_MEDIATED_TRANSMEMBRANE_TRANSPORT	REACTOME_SLC_MEDIATED_TRANSMEMBRANE_TRANSPORT		233	-0.242715	-1.17947	0.101313	0.325314	1	5053	tags=30%, list=25%, signal=39%
PID_AR_TF_PATHWAY	PID_AR_TF_PATHWAY		51	-0.311811	-1.17757	0.202226	0.327307	1	4834	tags=35%, list=24%, signal=47%
BIOCARTA_CARM_ER_PATHWAY	BIOCARTA_CARM_ER_PATHWAY		33	-0.346255	-1.1758	0.23384	0.329196	1	4959	tags=45%, list=25%, signal=61%
PID_CASPASE_PATHWAY	PID_CASPASE_PATHWAY		52	-0.309997	-1.17517	0.211111	0.329192	1	4534	tags=37%, list=23%, signal=47%
REACTOME_GRB2_EVENTS_IN_ERBB2_SIGNALING	REACTOME_GRB2_EVENTS_IN_ERBB2_SIGNALING		22	-0.37688	-1.17474	0.254647	0.328802	1	7228	tags=59%, list=36%, signal=93%
REACTOME_NEGATIVE_REGULATORS_OF_RIG_I_MDA5_SIGNALING	REACTOME_NEGATIVE_REGULATORS_OF_RIG_I_MDA5_SIGNALING		30	-0.352307	-1.17464	0.217472	0.327895	1	6715	tags=50%, list=34%, signal=75%
KEGG_GLYCINE_SERINE_AND_THREONINE_METABOLISM	KEGG_GLYCINE_SERINE_AND_THREONINE_METABOLISM		31	-0.345056	-1.15718	0.251894	0.356151	1	3546	tags=35%, list=18%, signal=43%
BIOCARTA_RARRXR_PATHWAY	BIOCARTA_RARRXR_PATHWAY		15	-0.412594	-1.1545	0.262477	0.359632	1	7111	tags=67%, list=36%, signal=104%
REACTOME_N_GLYCAN_ANTENNAE_ELONGATION_IN_THE_MEDIAL_TRANS_GOLGI	REACTOME_N_GLYCAN_ANTENNAE_ELONGATION_IN_THE_MEDIAL_TRANS_GOLGI		17	-0.397072	-1.15362	0.278557	0.360017	1	5951	tags=47%, list=30%, signal=67%
REACTOME_ACTIVATED_AMPK_STIMULATES_FATTY_ACID_OXIDATION_IN_MUSCLE	REACTOME_ACTIVATED_AMPK_STIMULATES_FATTY_ACID_OXIDATION_IN_MUSCLE		17	-0.400084	-1.152	0.276392	0.361707	1	3778	tags=35%, list=19%, signal=44%
BIOCARTA_HIVNEF_PATHWAY	BIOCARTA_HIVNEF_PATHWAY		56	-0.298336	-1.14607	0.226937	0.370662	1	1905	tags=18%, list=10%, signal=20%
BIOCARTA_HIF_PATHWAY	BIOCARTA_HIF_PATHWAY		15	-0.41148	-1.1456	0.298479	0.370258	1	5771	tags=47%, list=29%, signal=66%
BIOCARTA_AKAPCENTROSOME_PATHWAY	BIOCARTA_AKAPCENTROSOME_PATHWAY		15	-0.404737	-1.14065	0.285714	0.378124	1	3506	tags=33%, list=18%, signal=40%
PID_HIVNEFPATHWAY	PID_HIVNEFPATHWAY		35	-0.324217	-1.13888	0.272553	0.380152	1	1905	tags=20%, list=10%, signal=22%
REACTOME_SIGNALING_BY_ERBB2	REACTOME_SIGNALING_BY_ERBB2		95	-0.267628	-1.13439	0.228625	0.38699	1	5658	tags=41%, list=29%, signal=57%
REACTOME_SYNTHESIS_OF_PC	REACTOME_SYNTHESIS_OF_PC		18	-0.390392	-1.13418	0.300388	0.38611	1	6572	tags=56%, list=33%, signal=83%
REACTOME_OXYGEN_DEPENDENT_PROLINE_HYDROXYLATION_OF_HYPOXIA_INDUCIBLE_FACTOR_ALPHA	REACTOME_OXYGEN_DEPENDENT_PROLINE_HYDROXYLATION_OF_HYPOXIA_INDUCIBLE_FACTOR_ALPHA		16	-0.403554	-1.13053	0.281609	0.391363	1	6102	tags=50%, list=31%, signal=72%
BIOCARTA_BCELLSURVIVAL_PATHWAY	BIOCARTA_BCELLSURVIVAL_PATHWAY		16	-0.399675	-1.12988	0.274354	0.391258	1	1905	tags=25%, list=10%, signal=28%
KEGG_CARDIAC_MUSCLE_CONTRACTION	KEGG_CARDIAC_MUSCLE_CONTRACTION		74	-0.277105	-1.12977	0.227778	0.390234	1	3771	tags=30%, list=19%, signal=37%
REACTOME_DOWNREGULATION_OF_SMAD2_3_SMAD4_TRANSCRIPTIONAL_ACTIVITY	REACTOME_DOWNREGULATION_OF_SMAD2_3_SMAD4_TRANSCRIPTIONAL_ACTIVITY		19	-0.37663	-1.12948	0.263757	0.389467	1	6416	tags=53%, list=32%, signal=78%
KEGG_GLYCEROPHOSPHOLIPID_METABOLISM	KEGG_GLYCEROPHOSPHOLIPID_METABOLISM		71	-0.278072	-1.12869	0.235405	0.389704	1	6090	tags=46%, list=31%, signal=67%
REACTOME_LYSOSOME_VESICLE_BIOGENESIS	REACTOME_LYSOSOME_VESICLE_BIOGENESIS		21	-0.366406	-1.12792	0.28327	0.389864	1	2876	tags=29%, list=15%, signal=33%
REACTOME_SIGNALING_BY_TGF_BETA_RECEPTOR_COMPLEX	REACTOME_SIGNALING_BY_TGF_BETA_RECEPTOR_COMPLEX		60	-0.28694	-1.12323	0.237094	0.397267	1	4987	tags=38%, list=25%, signal=51%
KEGG_BETA_ALANINE_METABOLISM	KEGG_BETA_ALANINE_METABOLISM		22	-0.356483	-1.12319	0.285444	0.396093	1	4365	tags=45%, list=22%, signal=58%
BIOCARTA_MPR_PATHWAY	BIOCARTA_MPR_PATHWAY		34	-0.31906	-1.12302	0.257036	0.395169	1	4263	tags=29%, list=22%, signal=37%
PID_HIF1APATHWAY	PID_HIF1APATHWAY		18	-0.374968	-1.12242	0.300766	0.395124	1	6102	tags=50%, list=31%, signal=72%
REACTOME_ACTIVATION_OF_BH3_ONLY_PROTEINS	REACTOME_ACTIVATION_OF_BH3_ONLY_PROTEINS		16	-0.392886	-1.11863	0.305284	0.400772	1	6332	tags=56%, list=32%, signal=83%
REACTOME_AMINO_ACID_TRANSPORT_ACROSS_THE_PLASMA_MEMBRANE	REACTOME_AMINO_ACID_TRANSPORT_ACROSS_THE_PLASMA_MEMBRANE		30	-0.328471	-1.11527	0.283054	0.405703	1	4675	tags=37%, list=24%, signal=48%
KEGG_CYTOSOLIC_DNA_SENSING_PATHWAY	KEGG_CYTOSOLIC_DNA_SENSING_PATHWAY		53	-0.289757	-1.10437	0.290874	0.425268	1	3979	tags=23%, list=20%, signal=28%
PID_CDC42_PATHWAY	PID_CDC42_PATHWAY		69	-0.27435	-1.10338	0.270073	0.425863	1	5335	tags=32%, list=27%, signal=43%
REACTOME_REGULATION_OF_HYPOXIA_INDUCIBLE_FACTOR_HIF_BY_OXYGEN	REACTOME_REGULATION_OF_HYPOXIA_INDUCIBLE_FACTOR_HIF_BY_OXYGEN		23	-0.352046	-1.10044	0.321839	0.430259	1	6102	tags=43%, list=31%, signal=63%
PID_AR_PATHWAY	PID_AR_PATHWAY		58	-0.279234	-1.09233	0.309886	0.44462	1	4747	tags=38%, list=24%, signal=50%
REACTOME_ION_TRANSPORT_BY_P_TYPE_ATPASES	REACTOME_ION_TRANSPORT_BY_P_TYPE_ATPASES		33	-0.309069	-1.08899	0.318982	0.449949	1	3625	tags=30%, list=18%, signal=37%
REACTOME_UNFOLDED_PROTEIN_RESPONSE	REACTOME_UNFOLDED_PROTEIN_RESPONSE		75	-0.26918	-1.08695	0.290566	0.452801	1	6848	tags=52%, list=35%, signal=79%
PID_WNT_CANONICAL_PATHWAY	PID_WNT_CANONICAL_PATHWAY		19	-0.364497	-1.08419	0.355311	0.456718	1	2272	tags=26%, list=11%, signal=30%
REACTOME_RORA_ACTIVATES_CIRCADIAN_EXPRESSION	REACTOME_RORA_ACTIVATES_CIRCADIAN_EXPRESSION		22	-0.345575	-1.08353	0.353271	0.456634	1	4615	tags=45%, list=23%, signal=59%
REACTOME_REGULATION_OF_GENE_EXPRESSION_IN_BETA_CELLS	REACTOME_REGULATION_OF_GENE_EXPRESSION_IN_BETA_CELLS		19	-0.356202	-1.07705	0.338374	0.468217	1	1598	tags=21%, list=8%, signal=23%
REACTOME_MEIOTIC_SYNAPSIS	REACTOME_MEIOTIC_SYNAPSIS		48	-0.28977	-1.07652	0.336466	0.467843	1	3986	tags=25%, list=20%, signal=31%
PID_HNF3BPATHWAY	PID_HNF3BPATHWAY		44	-0.289594	-1.0692	0.334615	0.48154	1	5275	tags=36%, list=27%, signal=49%
BIOCARTA_WNT_PATHWAY	BIOCARTA_WNT_PATHWAY		26	-0.328356	-1.06802	0.358974	0.48264	1	7346	tags=69%, list=37%, signal=110%
REACTOME_INTERFERON_SIGNALING	REACTOME_INTERFERON_SIGNALING		149	-0.236364	-1.06689	0.314961	0.483497	1	2558	tags=16%, list=13%, signal=18%
ST_FAS_SIGNALING_PATHWAY	ST_FAS_SIGNALING_PATHWAY		63	-0.267025	-1.06678	0.308851	0.482258	1	7151	tags=51%, list=36%, signal=79%
KEGG_DRUG_METABOLISM_OTHER_ENZYMES	KEGG_DRUG_METABOLISM_OTHER_ENZYMES		38	-0.30088	-1.06105	0.366482	0.492725	1	5614	tags=42%, list=28%, signal=59%
REACTOME_O_LINKED_GLYCOSYLATION_OF_MUCINS	REACTOME_O_LINKED_GLYCOSYLATION_OF_MUCINS		52	-0.277619	-1.06047	0.342246	0.492543	1	6285	tags=46%, list=32%, signal=67%
REACTOME_RECYCLING_PATHWAY_OF_L1	REACTOME_RECYCLING_PATHWAY_OF_L1		26	-0.319443	-1.05004	0.367505	0.512987	1	1720	tags=23%, list=9%, signal=25%
PID_ERBB_NETWORK_PATHWAY	PID_ERBB_NETWORK_PATHWAY		15	-0.369796	-1.04685	0.383721	0.518195	1	5030	tags=40%, list=25%, signal=54%
PID_PI3KCIAKTPATHWAY	PID_PI3KCIAKTPATHWAY		35	-0.299244	-1.04203	0.379374	0.52728	1	6711	tags=51%, list=34%, signal=78%
PID_MET_PATHWAY	PID_MET_PATHWAY		80	-0.249393	-1.03446	0.407821	0.542221	1	7393	tags=45%, list=37%, signal=71%
PID_INSULIN_GLUCOSE_PATHWAY	PID_INSULIN_GLUCOSE_PATHWAY		26	-0.321258	-1.03411	0.39851	0.541431	1	7423	tags=50%, list=37%, signal=80%
REACTOME_TRAF6_MEDIATED_INDUCTION_OF_NFKB_AND_MAP_KINASES_UPON_TLR7_8_OR_9_ACTIVATION	REACTOME_TRAF6_MEDIATED_INDUCTION_OF_NFKB_AND_MAP_KINASES_UPON_TLR7_8_OR_9_ACTIVATION		73	-0.255464	-1.0337	0.387681	0.540767	1	4571	tags=29%, list=23%, signal=37%
REACTOME_ENERGY_DEPENDENT_REGULATION_OF_MTOR_BY_LKB1_AMPK	REACTOME_ENERGY_DEPENDENT_REGULATION_OF_MTOR_BY_LKB1_AMPK		17	-0.352359	-1.03008	0.411215	0.547247	1	7491	tags=65%, list=38%, signal=104%
REACTOME_GENERIC_TRANSCRIPTION_PATHWAY	REACTOME_GENERIC_TRANSCRIPTION_PATHWAY		323	-0.204943	-1.02341	0.37931	0.560379	1	5102	tags=29%, list=26%, signal=39%
PID_HDAC_CLASSIII_PATHWAY	PID_HDAC_CLASSIII_PATHWAY		25	-0.317493	-1.01864	0.408537	0.569372	1	3353	tags=28%, list=17%, signal=34%
REACTOME_METAL_ION_SLC_TRANSPORTERS	REACTOME_METAL_ION_SLC_TRANSPORTERS		22	-0.323666	-1.01762	0.442379	0.570102	1	6785	tags=55%, list=34%, signal=83%
ST_ERK1_ERK2_MAPK_PATHWAY	ST_ERK1_ERK2_MAPK_PATHWAY		32	-0.296177	-1.01387	0.444653	0.576852	1	1279	tags=13%, list=6%, signal=13%
PID_P53DOWNSTREAMPATHWAY	PID_P53DOWNSTREAMPATHWAY		133	-0.225195	-1.01367	0.397004	0.575643	1	4577	tags=32%, list=23%, signal=42%
REACTOME_DOWNREGULATION_OF_TGF_BETA_RECEPTOR_SIGNALING	REACTOME_DOWNREGULATION_OF_TGF_BETA_RECEPTOR_SIGNALING		21	-0.328685	-1.01307	0.41556	0.57544	1	1743	tags=24%, list=9%, signal=26%
KEGG_GLYCOSPHINGOLIPID_BIOSYNTHESIS_LACTO_AND_NEOLACTO_SERIES	KEGG_GLYCOSPHINGOLIPID_BIOSYNTHESIS_LACTO_AND_NEOLACTO_SERIES		26	-0.310515	-1.01299	0.451554	0.574001	1	2416	tags=23%, list=12%, signal=26%
BIOCARTA_ARF_PATHWAY	BIOCARTA_ARF_PATHWAY		17	-0.346842	-1.01096	0.428843	0.576853	1	2825	tags=35%, list=14%, signal=41%
REACTOME_SHC1_EVENTS_IN_ERBB4_SIGNALING	REACTOME_SHC1_EVENTS_IN_ERBB4_SIGNALING		20	-0.339487	-1.01083	0.449219	0.575493	1	6272	tags=50%, list=32%, signal=73%
REACTOME_MAP_KINASE_ACTIVATION_IN_TLR_CASCADE	REACTOME_MAP_KINASE_ACTIVATION_IN_TLR_CASCADE		49	-0.270318	-1.0097	0.431227	0.576355	1	5335	tags=33%, list=27%, signal=45%
KEGG_HISTIDINE_METABOLISM	KEGG_HISTIDINE_METABOLISM		28	-0.307889	-1.00424	0.444657	0.587014	1	5643	tags=46%, list=28%, signal=65%
REACTOME_SHC1_EVENTS_IN_EGFR_SIGNALING	REACTOME_SHC1_EVENTS_IN_EGFR_SIGNALING		15	-0.354848	-1.00163	0.459725	0.591112	1	6272	tags=53%, list=32%, signal=78%
PID_HNF3APATHWAY	PID_HNF3APATHWAY		42	-0.2762	-1.00088	0.464427	0.591011	1	5603	tags=43%, list=28%, signal=60%
REACTOME_SIGNALING_BY_FGFR1_FUSION_MUTANTS	REACTOME_SIGNALING_BY_FGFR1_FUSION_MUTANTS		17	-0.350916	-1.0005	0.454713	0.590206	1	1846	tags=18%, list=9%, signal=19%
PID_IL2_PI3KPATHWAY	PID_IL2_PI3KPATHWAY		34	-0.289829	-0.999128	0.461977	0.591613	1	2724	tags=24%, list=14%, signal=27%
REACTOME_REGULATION_OF_BETA_CELL_DEVELOPMENT	REACTOME_REGULATION_OF_BETA_CELL_DEVELOPMENT		28	-0.306663	-0.997807	0.444037	0.592983	1	2799	tags=21%, list=14%, signal=25%
REACTOME_SIGNALING_BY_CONSTITUTIVELY_ACTIVE_EGFR	REACTOME_SIGNALING_BY_CONSTITUTIVELY_ACTIVE_EGFR		17	-0.34155	-0.993963	0.462857	0.599758	1	6272	tags=53%, list=32%, signal=77%
KEGG_RIBOFLAVIN_METABOLISM	KEGG_RIBOFLAVIN_METABOLISM		16	-0.344049	-0.99313	0.460227	0.600004	1	4049	tags=38%, list=20%, signal=47%
REACTOME_TGF_BETA_RECEPTOR_SIGNALING_ACTIVATES_SMADS	REACTOME_TGF_BETA_RECEPTOR_SIGNALING_ACTIVATES_SMADS		24	-0.310509	-0.990783	0.458733	0.603588	1	1743	tags=21%, list=9%, signal=23%
KEGG_GALACTOSE_METABOLISM	KEGG_GALACTOSE_METABOLISM		26	-0.306631	-0.990718	0.470703	0.602134	1	5317	tags=38%, list=27%, signal=52%
BIOCARTA_CHREBP2_PATHWAY	BIOCARTA_CHREBP2_PATHWAY		42	-0.2697	-0.990577	0.469203	0.60079	1	3778	tags=26%, list=19%, signal=32%
REACTOME_RIG_I_MDA5_MEDIATED_INDUCTION_OF_IFN_ALPHA_BETA_PATHWAYS	REACTOME_RIG_I_MDA5_MEDIATED_INDUCTION_OF_IFN_ALPHA_BETA_PATHWAYS		71	-0.24255	-0.983713	0.477186	0.614609	1	4570	tags=23%, list=23%, signal=29%
PID_ERA_GENOMIC_PATHWAY	PID_ERA_GENOMIC_PATHWAY		64	-0.248501	-0.980656	0.484685	0.619592	1	5068	tags=38%, list=26%, signal=50%
PID_FOXOPATHWAY	PID_FOXOPATHWAY		49	-0.25833	-0.976856	0.513725	0.62634	1	6195	tags=39%, list=31%, signal=56%
REACTOME_NOD1_2_SIGNALING_PATHWAY	REACTOME_NOD1_2_SIGNALING_PATHWAY		29	-0.295945	-0.973821	0.462406	0.631738	1	6543	tags=41%, list=33%, signal=62%
REACTOME_CIRCADIAN_REPRESSION_OF_EXPRESSION_BY_REV_ERBA	REACTOME_CIRCADIAN_REPRESSION_OF_EXPRESSION_BY_REV_ERBA		21	-0.314888	-0.973698	0.497053	0.630296	1	4615	tags=43%, list=23%, signal=56%
REACTOME_TRANSPORT_TO_THE_GOLGI_AND_SUBSEQUENT_MODIFICATION	REACTOME_TRANSPORT_TO_THE_GOLGI_AND_SUBSEQUENT_MODIFICATION		32	-0.276852	-0.972403	0.502722	0.631727	1	5951	tags=50%, list=30%, signal=71%
KEGG_TRYPTOPHAN_METABOLISM	KEGG_TRYPTOPHAN_METABOLISM		39	-0.274994	-0.971456	0.504799	0.632214	1	4173	tags=36%, list=21%, signal=45%
REACTOME_APOPTOTIC_CLEAVAGE_OF_CELLULAR_PROTEINS	REACTOME_APOPTOTIC_CLEAVAGE_OF_CELLULAR_PROTEINS		37	-0.277468	-0.968785	0.502793	0.636559	1	1905	tags=19%, list=10%, signal=21%
KEGG_PANTOTHENATE_AND_COA_BIOSYNTHESIS	KEGG_PANTOTHENATE_AND_COA_BIOSYNTHESIS		16	-0.334793	-0.964751	0.495183	0.64412	1	4517	tags=44%, list=23%, signal=57%
REACTOME_ACTIVATED_TAK1_MEDIATES_P38_MAPK_ACTIVATION	REACTOME_ACTIVATED_TAK1_MEDIATES_P38_MAPK_ACTIVATION		17	-0.332606	-0.964475	0.506567	0.643023	1	6543	tags=47%, list=33%, signal=70%
REACTOME_NFKB_AND_MAP_KINASES_ACTIVATION_MEDIATED_BY_TLR4_SIGNALING_REPERTOIRE	REACTOME_NFKB_AND_MAP_KINASES_ACTIVATION_MEDIATED_BY_TLR4_SIGNALING_REPERTOIRE		68	-0.240145	-0.964352	0.523985	0.641594	1	4422	tags=26%, list=22%, signal=34%
REACTOME_PI3K_AKT_ACTIVATION	REACTOME_PI3K_AKT_ACTIVATION		36	-0.27193	-0.961972	0.538889	0.645449	1	6703	tags=47%, list=34%, signal=71%
REACTOME_SYNTHESIS_OF_PA	REACTOME_SYNTHESIS_OF_PA		26	-0.299753	-0.961482	0.506903	0.644815	1	851	tags=15%, list=4%, signal=16%
PID_RAC1_PATHWAY	PID_RAC1_PATHWAY		53	-0.247723	-0.954366	0.539326	0.658945	1	6059	tags=36%, list=31%, signal=51%
REACTOME_PLATELET_SENSITIZATION_BY_LDL	REACTOME_PLATELET_SENSITIZATION_BY_LDL		16	-0.325652	-0.95315	0.530189	0.65996	1	2972	tags=31%, list=15%, signal=37%
REACTOME_SIGNALING_BY_ERBB4	REACTOME_SIGNALING_BY_ERBB4		87	-0.220949	-0.93108	0.617357	0.708879	1	6378	tags=40%, list=32%, signal=59%
REACTOME_NOTCH1_INTRACELLULAR_DOMAIN_REGULATES_TRANSCRIPTION	REACTOME_NOTCH1_INTRACELLULAR_DOMAIN_REGULATES_TRANSCRIPTION		44	-0.253816	-0.927381	0.589981	0.715565	1	4617	tags=36%, list=23%, signal=47%
PID_RETINOIC_ACID_PATHWAY	PID_RETINOIC_ACID_PATHWAY		30	-0.280719	-0.925011	0.572477	0.719115	1	5335	tags=33%, list=27%, signal=46%
REACTOME_TRANSMEMBRANE_TRANSPORT_OF_SMALL_MOLECULES	REACTOME_TRANSMEMBRANE_TRANSPORT_OF_SMALL_MOLECULES		398	-0.177809	-0.912115	0.78	0.747058	1	3382	tags=18%, list=17%, signal=21%
BIOCARTA_CK1_PATHWAY	BIOCARTA_CK1_PATHWAY		17	-0.309582	-0.903847	0.584158	0.764132	1	6570	tags=35%, list=33%, signal=53%
PID_ARF6DOWNSTREAMPATHWAY	PID_ARF6DOWNSTREAMPATHWAY		15	-0.322662	-0.898483	0.604418	0.77447	1	5293	tags=40%, list=27%, signal=55%
REACTOME_MYD88_MAL_CASCADE_INITIATED_ON_PLASMA_MEMBRANE	REACTOME_MYD88_MAL_CASCADE_INITIATED_ON_PLASMA_MEMBRANE		79	-0.216129	-0.898168	0.694915	0.773197	1	4571	tags=28%, list=23%, signal=36%
REACTOME_SYNTHESIS_OF_BILE_ACIDS_AND_BILE_SALTS_VIA_7ALPHA_HYDROXYCHOLESTEROL	REACTOME_SYNTHESIS_OF_BILE_ACIDS_AND_BILE_SALTS_VIA_7ALPHA_HYDROXYCHOLESTEROL		15	-0.322261	-0.897658	0.601547	0.772426	1	2062	tags=20%, list=10%, signal=22%
BIOCARTA_ETS_PATHWAY	BIOCARTA_ETS_PATHWAY		18	-0.301912	-0.897599	0.608696	0.770581	1	4127	tags=44%, list=21%, signal=56%
REACTOME_SIGNALING_BY_EGFR_IN_CANCER	REACTOME_SIGNALING_BY_EGFR_IN_CANCER		103	-0.209574	-0.896797	0.725564	0.770522	1	5658	tags=34%, list=29%, signal=47%
REACTOME_TRAF6_MEDIATED_NFKB_ACTIVATION	REACTOME_TRAF6_MEDIATED_NFKB_ACTIVATION		20	-0.291668	-0.89585	0.645472	0.770607	1	1630	tags=15%, list=8%, signal=16%
KEGG_INOSITOL_PHOSPHATE_METABOLISM	KEGG_INOSITOL_PHOSPHATE_METABOLISM		54	-0.232921	-0.891741	0.673729	0.777686	1	4723	tags=31%, list=24%, signal=41%
REACTOME_NUCLEAR_EVENTS_KINASE_AND_TRANSCRIPTION_FACTOR_ACTIVATION	REACTOME_NUCLEAR_EVENTS_KINASE_AND_TRANSCRIPTION_FACTOR_ACTIVATION		24	-0.27949	-0.889475	0.645907	0.780756	1	3338	tags=25%, list=17%, signal=30%
BIOCARTA_HCMV_PATHWAY	BIOCARTA_HCMV_PATHWAY		17	-0.305316	-0.888107	0.626	0.781726	1	5333	tags=35%, list=27%, signal=48%
REACTOME_TIGHT_JUNCTION_INTERACTIONS	REACTOME_TIGHT_JUNCTION_INTERACTIONS		28	-0.266014	-0.887942	0.632541	0.780106	1	4881	tags=36%, list=25%, signal=47%
REACTOME_EGFR_DOWNREGULATION	REACTOME_EGFR_DOWNREGULATION		24	-0.279577	-0.887555	0.663405	0.779	1	4623	tags=25%, list=23%, signal=33%
REACTOME_SIGNALING_BY_SCF_KIT	REACTOME_SIGNALING_BY_SCF_KIT		75	-0.216244	-0.884883	0.692008	0.782918	1	5658	tags=37%, list=29%, signal=52%
BIOCARTA_STATHMIN_PATHWAY	BIOCARTA_STATHMIN_PATHWAY		19	-0.293252	-0.879814	0.633858	0.792009	1	71	tags=11%, list=0%, signal=11%
KEGG_PHOSPHATIDYLINOSITOL_SIGNALING_SYSTEM	KEGG_PHOSPHATIDYLINOSITOL_SIGNALING_SYSTEM		74	-0.214617	-0.879062	0.710938	0.791712	1	4723	tags=31%, list=24%, signal=41%
REACTOME_DARPP_32_EVENTS	REACTOME_DARPP_32_EVENTS		22	-0.283108	-0.876718	0.638941	0.794661	1	6827	tags=45%, list=34%, signal=69%
REACTOME_ACTIVATED_TLR4_SIGNALLING	REACTOME_ACTIVATED_TLR4_SIGNALLING		88	-0.207974	-0.875519	0.721707	0.795261	1	4571	tags=27%, list=23%, signal=35%
REACTOME_POST_CHAPERONIN_TUBULIN_FOLDING_PATHWAY	REACTOME_POST_CHAPERONIN_TUBULIN_FOLDING_PATHWAY		16	-0.304481	-0.863081	0.648077	0.819605	1	3142	tags=38%, list=16%, signal=45%
PID_EPHA2_FWDPATHWAY	PID_EPHA2_FWDPATHWAY		19	-0.283757	-0.857774	0.648148	0.828564	1	5445	tags=42%, list=27%, signal=58%
REACTOME_PROLONGED_ERK_ACTIVATION_EVENTS	REACTOME_PROLONGED_ERK_ACTIVATION_EVENTS		19	-0.281217	-0.839874	0.697368	0.862796	1	7393	tags=58%, list=37%, signal=92%
REACTOME_PHOSPHOLIPID_METABOLISM	REACTOME_PHOSPHOLIPID_METABOLISM		187	-0.180716	-0.836352	0.903704	0.867675	1	6090	tags=35%, list=31%, signal=50%
REACTOME_BIOLOGICAL_OXIDATIONS	REACTOME_BIOLOGICAL_OXIDATIONS		120	-0.188314	-0.836207	0.845601	0.865821	1	5173	tags=31%, list=26%, signal=41%
PID_ERBB2ERBB3PATHWAY	PID_ERBB2ERBB3PATHWAY		44	-0.223726	-0.83499	0.755814	0.866077	1	6272	tags=45%, list=32%, signal=66%
BIOCARTA_PYK2_PATHWAY	BIOCARTA_PYK2_PATHWAY		26	-0.253312	-0.827006	0.734962	0.879221	1	7157	tags=54%, list=36%, signal=84%
PID_FASPATHWAY	PID_FASPATHWAY		38	-0.232244	-0.825797	0.759082	0.879348	1	6471	tags=45%, list=33%, signal=66%
BIOCARTA_VEGF_PATHWAY	BIOCARTA_VEGF_PATHWAY		29	-0.244962	-0.814925	0.739726	0.897189	1	6705	tags=55%, list=34%, signal=83%
PID_PS1PATHWAY	PID_PS1PATHWAY		46	-0.21737	-0.810536	0.8	0.903126	1	7346	tags=50%, list=37%, signal=79%
PID_CERAMIDE_PATHWAY	PID_CERAMIDE_PATHWAY		48	-0.217268	-0.809401	0.796364	0.90291	1	7334	tags=54%, list=37%, signal=86%
REACTOME_MAPK_TARGETS_NUCLEAR_EVENTS_MEDIATED_BY_MAP_KINASES	REACTOME_MAPK_TARGETS_NUCLEAR_EVENTS_MEDIATED_BY_MAP_KINASES		30	-0.244131	-0.806551	0.760994	0.905557	1	3387	tags=23%, list=17%, signal=28%
BIOCARTA_EIF4_PATHWAY	BIOCARTA_EIF4_PATHWAY		24	-0.251357	-0.805267	0.780156	0.905628	1	6881	tags=42%, list=35%, signal=64%
REACTOME_JNK_C_JUN_KINASES_PHOSPHORYLATION_AND_ACTIVATION_MEDIATED_BY_ACTIVATED_HUMAN_TAK1	REACTOME_JNK_C_JUN_KINASES_PHOSPHORYLATION_AND_ACTIVATION_MEDIATED_BY_ACTIVATED_HUMAN_TAK1		16	-0.27839	-0.802106	0.745887	0.909046	1	6543	tags=50%, list=33%, signal=75%
KEGG_STARCH_AND_SUCROSE_METABOLISM	KEGG_STARCH_AND_SUCROSE_METABOLISM		36	-0.231064	-0.801978	0.790123	0.907119	1	6690	tags=42%, list=34%, signal=63%
REACTOME_PACKAGING_OF_TELOMERE_ENDS	REACTOME_PACKAGING_OF_TELOMERE_ENDS		25	-0.254458	-0.801917	0.785855	0.905084	1	7663	tags=44%, list=39%, signal=72%
KEGG_PROXIMAL_TUBULE_BICARBONATE_RECLAMATION	KEGG_PROXIMAL_TUBULE_BICARBONATE_RECLAMATION		23	-0.254401	-0.801097	0.759259	0.904275	1	4655	tags=35%, list=23%, signal=45%
REACTOME_CD28_CO_STIMULATION	REACTOME_CD28_CO_STIMULATION		31	-0.23394	-0.79789	0.769685	0.907783	1	5658	tags=48%, list=29%, signal=68%
KEGG_NITROGEN_METABOLISM	KEGG_NITROGEN_METABOLISM		22	-0.254417	-0.790908	0.780156	0.916962	1	8257	tags=64%, list=42%, signal=109%
KEGG_REGULATION_OF_AUTOPHAGY	KEGG_REGULATION_OF_AUTOPHAGY		33	-0.230382	-0.789577	0.8125	0.916911	1	4183	tags=27%, list=21%, signal=35%
BIOCARTA_STRESS_PATHWAY	BIOCARTA_STRESS_PATHWAY		25	-0.247333	-0.78762	0.794171	0.917828	1	6358	tags=36%, list=32%, signal=53%
KEGG_SPHINGOLIPID_METABOLISM	KEGG_SPHINGOLIPID_METABOLISM		35	-0.224315	-0.785434	0.81903	0.918989	1	4846	tags=31%, list=24%, signal=42%
KEGG_VIBRIO_CHOLERAE_INFECTION	KEGG_VIBRIO_CHOLERAE_INFECTION		53	-0.207742	-0.785393	0.872381	0.916915	1	5145	tags=26%, list=26%, signal=36%
PID_NFAT_3PATHWAY	PID_NFAT_3PATHWAY		53	-0.202799	-0.777055	0.842105	0.927248	1	934	tags=9%, list=5%, signal=10%
PID_IL1PATHWAY	PID_IL1PATHWAY		32	-0.224273	-0.776845	0.83859	0.925419	1	2219	tags=16%, list=11%, signal=18%
REACTOME_PI3K_CASCADE	REACTOME_PI3K_CASCADE		68	-0.192713	-0.776589	0.875	0.92361	1	3995	tags=25%, list=20%, signal=31%
REACTOME_SYNTHESIS_SECRETION_AND_INACTIVATION_OF_GLP1	REACTOME_SYNTHESIS_SECRETION_AND_INACTIVATION_OF_GLP1		16	-0.267053	-0.772189	0.785047	0.927904	1	6053	tags=44%, list=31%, signal=63%
REACTOME_TAK1_ACTIVATES_NFKB_BY_PHOSPHORYLATION_AND_ACTIVATION_OF_IKKS_COMPLEX	REACTOME_TAK1_ACTIVATES_NFKB_BY_PHOSPHORYLATION_AND_ACTIVATION_OF_IKKS_COMPLEX		22	-0.245743	-0.768787	0.791016	0.930578	1	6543	tags=36%, list=33%, signal=54%
KEGG_LINOLEIC_ACID_METABOLISM	KEGG_LINOLEIC_ACID_METABOLISM		24	-0.241735	-0.768308	0.807183	0.929072	1	5995	tags=38%, list=30%, signal=54%
REACTOME_RIP_MEDIATED_NFKB_ACTIVATION_VIA_DAI	REACTOME_RIP_MEDIATED_NFKB_ACTIVATION_VIA_DAI		17	-0.266195	-0.76679	0.793852	0.929064	1	1113	tags=12%, list=6%, signal=12%
REACTOME_SIGNALLING_TO_P38_VIA_RIT_AND_RIN	REACTOME_SIGNALLING_TO_P38_VIA_RIT_AND_RIN		15	-0.268713	-0.763993	0.818182	0.930826	1	7157	tags=60%, list=36%, signal=94%
BIOCARTA_PITX2_PATHWAY	BIOCARTA_PITX2_PATHWAY		15	-0.267743	-0.753945	0.8125	0.941748	1	7086	tags=67%, list=36%, signal=104%
REACTOME_ION_CHANNEL_TRANSPORT	REACTOME_ION_CHANNEL_TRANSPORT		54	-0.193915	-0.745983	0.938814	0.949688	1	3625	tags=19%, list=18%, signal=23%
SA_B_CELL_RECEPTOR_COMPLEXES	SA_B_CELL_RECEPTOR_COMPLEXES		24	-0.233711	-0.745771	0.857692	0.947801	1	5356	tags=29%, list=27%, signal=40%
REACTOME_SYNTHESIS_OF_PIPS_AT_THE_GOLGI_MEMBRANE	REACTOME_SYNTHESIS_OF_PIPS_AT_THE_GOLGI_MEMBRANE		15	-0.269259	-0.741751	0.832714	0.950503	1	4693	tags=27%, list=24%, signal=35%
PID_TRAIL_PATHWAY	PID_TRAIL_PATHWAY		28	-0.219147	-0.739774	0.865497	0.950749	1	7202	tags=50%, list=36%, signal=78%
REACTOME_TRAF6_MEDIATED_IRF7_ACTIVATION	REACTOME_TRAF6_MEDIATED_IRF7_ACTIVATION		30	-0.218402	-0.73717	0.896226	0.951598	1	1727	tags=10%, list=9%, signal=11%
KEGG_THYROID_CANCER	KEGG_THYROID_CANCER		29	-0.216895	-0.737145	0.869732	0.949472	1	7157	tags=52%, list=36%, signal=81%
KEGG_AMYOTROPHIC_LATERAL_SCLEROSIS_ALS	KEGG_AMYOTROPHIC_LATERAL_SCLEROSIS_ALS		52	-0.193669	-0.735786	0.936248	0.948768	1	5931	tags=37%, list=30%, signal=52%
REACTOME_EFFECTS_OF_PIP2_HYDROLYSIS	REACTOME_EFFECTS_OF_PIP2_HYDROLYSIS		23	-0.234479	-0.731806	0.849541	0.951022	1	2201	tags=17%, list=11%, signal=20%
BIOCARTA_CERAMIDE_PATHWAY	BIOCARTA_CERAMIDE_PATHWAY		22	-0.238209	-0.727251	0.843511	0.953777	1	7157	tags=50%, list=36%, signal=78%
BIOCARTA_PPARA_PATHWAY	BIOCARTA_PPARA_PATHWAY		55	-0.187014	-0.722642	0.936937	0.956459	1	5293	tags=33%, list=27%, signal=45%
REACTOME_INSULIN_RECEPTOR_SIGNALLING_CASCADE	REACTOME_INSULIN_RECEPTOR_SIGNALLING_CASCADE		84	-0.171087	-0.714933	0.965009	0.962052	1	6378	tags=38%, list=32%, signal=56%
REACTOME_SHC_RELATED_EVENTS	REACTOME_SHC_RELATED_EVENTS		17	-0.244059	-0.71362	0.844444	0.961217	1	6272	tags=41%, list=32%, signal=60%
REACTOME_ARMS_MEDIATED_ACTIVATION	REACTOME_ARMS_MEDIATED_ACTIVATION		17	-0.244544	-0.713355	0.877193	0.959334	1	7393	tags=59%, list=37%, signal=94%
REACTOME_SHC_MEDIATED_SIGNALLING	REACTOME_SHC_MEDIATED_SIGNALLING		15	-0.252725	-0.700669	0.867159	0.968636	1	6272	tags=47%, list=32%, signal=68%
ST_GRANULE_CELL_SURVIVAL_PATHWAY	ST_GRANULE_CELL_SURVIVAL_PATHWAY		26	-0.211688	-0.695825	0.922366	0.970461	1	5335	tags=35%, list=27%, signal=47%
PID_ERB_GENOMIC_PATHWAY	PID_ERB_GENOMIC_PATHWAY		15	-0.244566	-0.688069	0.86729	0.974681	1	7339	tags=67%, list=37%, signal=106%
BIOCARTA_ACTINY_PATHWAY	BIOCARTA_ACTINY_PATHWAY		20	-0.221137	-0.678273	0.921788	0.979589	1	5806	tags=40%, list=29%, signal=57%
BIOCARTA_PTDINS_PATHWAY	BIOCARTA_PTDINS_PATHWAY		23	-0.210217	-0.651971	0.921105	0.994134	1	5356	tags=30%, list=27%, signal=42%
REACTOME_INCRETIN_SYNTHESIS_SECRETION_AND_INACTIVATION	REACTOME_INCRETIN_SYNTHESIS_SECRETION_AND_INACTIVATION		19	-0.212929	-0.6403	0.927667	0.998194	1	6053	tags=37%, list=31%, signal=53%
PID_NFKAPPABCANONICALPATHWAY	PID_NFKAPPABCANONICALPATHWAY		23	-0.20284	-0.639005	0.942913	0.996558	1	1005	tags=9%, list=5%, signal=9%
REACTOME_SYNTHESIS_OF_BILE_ACIDS_AND_BILE_SALTS	REACTOME_SYNTHESIS_OF_BILE_ACIDS_AND_BILE_SALTS		19	-0.209945	-0.63374	0.937037	0.996779	1	2062	tags=16%, list=10%, signal=18%
REACTOME_ACYL_CHAIN_REMODELLING_OF_PG	REACTOME_ACYL_CHAIN_REMODELLING_OF_PG		15	-0.226136	-0.627431	0.929825	0.997311	1	6313	tags=47%, list=32%, signal=68%
PID_MAPKTRKPATHWAY	PID_MAPKTRKPATHWAY		33	-0.181119	-0.621806	0.968577	0.997473	1	7334	tags=42%, list=37%, signal=67%
REACTOME_AMINO_ACID_AND_OLIGOPEPTIDE_SLC_TRANSPORTERS	REACTOME_AMINO_ACID_AND_OLIGOPEPTIDE_SLC_TRANSPORTERS		48	-0.165303	-0.614687	0.982857	0.998108	1	4675	tags=25%, list=24%, signal=33%
REACTOME_SIGNALING_BY_INSULIN_RECEPTOR	REACTOME_SIGNALING_BY_INSULIN_RECEPTOR		104	-0.144326	-0.612762	1	0.996641	1	6378	tags=34%, list=32%, signal=49%
KEGG_LONG_TERM_POTENTIATION	KEGG_LONG_TERM_POTENTIATION		67	-0.152252	-0.600665	0.996357	0.998531	1	6272	tags=34%, list=32%, signal=50%
BIOCARTA_MAL_PATHWAY	BIOCARTA_MAL_PATHWAY		19	-0.201966	-0.599088	0.965649	0.996853	1	6272	tags=37%, list=32%, signal=54%
REACTOME_IL1_SIGNALING	REACTOME_IL1_SIGNALING		38	-0.165409	-0.586684	0.982726	0.998343	1	6551	tags=39%, list=33%, signal=59%
KEGG_RIG_I_LIKE_RECEPTOR_SIGNALING_PATHWAY	KEGG_RIG_I_LIKE_RECEPTOR_SIGNALING_PATHWAY		70	-0.143658	-0.577495	0.996344	0.998394	1	6553	tags=30%, list=33%, signal=45%
BIOCARTA_KERATINOCYTE_PATHWAY	BIOCARTA_KERATINOCYTE_PATHWAY		46	-0.152032	-0.573764	0.99241	0.997082	1	5335	tags=26%, list=27%, signal=36%
BIOCARTA_CREB_PATHWAY	BIOCARTA_CREB_PATHWAY		27	-0.168913	-0.545597	0.990512	1	1	7093	tags=33%, list=36%, signal=52%
KEGG_RETINOL_METABOLISM	KEGG_RETINOL_METABOLISM		49	-0.137657	-0.521436	1	1	1	6505	tags=33%, list=33%, signal=48%
BIOCARTA_RAS_PATHWAY	BIOCARTA_RAS_PATHWAY		23	-0.156926	-0.506106	0.996269	1	1	8417	tags=48%, list=42%, signal=83%
BIOCARTA_TALL1_PATHWAY	BIOCARTA_TALL1_PATHWAY		15	-0.15978	-0.452052	0.998062	1	1	1005	tags=7%, list=5%, signal=7%
BIOCARTA_41BB_PATHWAY	BIOCARTA_41BB_PATHWAY		17	-0.150254	-0.434765	0.998073	0.999384	1	1005	tags=6%, list=5%, signal=6%
